# Supplementary material for: Challenges in diagnosing scrub typhus among hospitalized patients with undifferentiated fever at a national tertiary hospital in northern Vietnam
Source: PLoS Negl Trop Dis. 2019 Dec 5;13(12):e0007928. doi: 10.1371/journal.pntd.0007928 (PMC6917290; doi:10.1371/journal.pntd.0007928)
Supplement: S1 Table — Diagnoses were extracted from medical charts and categorized by specific etiology and organ system. Pathogen identification status was based on medical charts, reflecting the available information at discharge by bedside staffs. i) HIV/AIDS status is the most prioritized condition to determine HIV/AIDS-related infection, which includes any organ system infections associated with HIV/AIDS. ii) Other local infection includes subacute thyroiditis, suppurative mastitis, septic arthritis, tonsillitis, local abscess and lymphadenitis. iii) Other systemic infection includes influenza, malaria, melioidosis, mumps, penicilliosis, rat-bite fever, and typhoid fever. iv) Mycobacterium tuberculosis infection is the most prioritized condition other than HIV/AIDS status to determine tuberculosis related diseases, which includes any organ system infections without HIV/AIDS. HIV/AIDS: human immunodeficiency virus/acquired immunodeficiency syndrome, NA: not applicable. (XLSX) [file pntd.0007928.s007.xlsx]

## Sheet: Suppl.
	Discharge diagnosis
	Pathogen identified		Pathogen unidentified		Total
Infectious disease category	n	%	n	%	n	%
Bacteremia	61	5.4126	3	0.266193	64	5.67879
Cardiovascular	9	0.79858	5	0.443656	14	1.24224
Central nervous system	32	2.8394	127	11.2689	159	14.1083
Dengue	12	1.06477	4	0.354925	16	1.4197
Digestive system	3	0.266193	34	3.01686	37	3.28305
Genitourinary	0	0	45	3.9929	45	3.9929
HIV/AIDS-related infection i)	16	1.4197	61	5.4126	77	6.8323
Other local infection ii)	0	0	11	0.976043	11	0.976043
Other systemic infection iii)	8	0.709849	9	0.79858	17	1.50843
Respiratory tract	16	1.4197	150	13.3097	166	14.7294
Rickettsiosis	0	0	23	2.04082	23	2.04082
Serositis	2	0.177462	3	0.266193	5	0.443656
Skin and soft tissue	4	0.354925	25	2.21828	29	2.5732
Surgical site infection	2	0.177462	3	0.266193	5	0.443656
Tuberculosis iv)	20	1.77462	26	2.30701	46	4.08163
Total infectious diseases	185	16.4153	529	46.9388	714	63.354
Connective tissue disorder	NA	NA	NA	NA	27	2.39574
Malignant disease	NA	NA	NA	NA	14	1.24224
Other non-infectious etiology	NA	NA	NA	NA	21	1.86335
Total non-infectious diseases	NA	NA	NA	NA	62	5.50133
Undetermined etiology	NA	NA	NA	NA	351	31.1446
Total					1127	100
