# Supplementary material for: Challenges in diagnosing scrub typhus among hospitalized patients with undifferentiated fever at a national tertiary hospital in northern Vietnam
Source: PLoS Negl Trop Dis. 2019 Dec 5;13(12):e0007928. doi: 10.1371/journal.pntd.0007928 (PMC6917290; doi:10.1371/journal.pntd.0007928)
Supplement: S2 Table — Total number of observations: N = 50. Color code—red ID: PCR-positive (pink: only 56-kDa tsa gene-positive), yellow titer: IgM/IgG titer ≥ 4-fold increase (light yellow: IgM titer ≥ 320), blue OD value: ELISA-positive (pale blue: ELISA positive only by 2nd plasma). IIP: indirect immunoperoxidase assay, OD: optical density, tsa: type specific antigen, Gm: Gilliam, Kp: Karp, Kt: Kato, Ir: Irie/Kawasaki, Hi: Hirano/Kuroki, Sh: Shimokoshi, Rt: Rickettsia typhi, Rj: R. japonica, SFTS: severe fever with thrombocytopenia syndrome virus. (XLSX) [file pntd.0007928.s008.xlsx]

## Sheet: Table 2
ID	56-kDa tsa gene genotype	Maximum IgM titer of 1st plasma		Maximum IgM titer of 2nd plasma		Maximum IgG titer of 1st plasma		Maximum IgG titer of 2nd plasma		Antigen showing major IIP reaction	IgM ELISA OD value		Interval days
		Titer	Antigen	Titer	Antigen	Titer	Antigen	Titer	Antigen		1st plasma	2nd plasma	onset - 1st	onset - 2nd	1st - 2nd
445	Kp	20480	Kp, Kt, Hi	≥40960	Kp, Kt, Ir, Hi	20480	Kp	≥40960	Kp, Kt, Hi	Kp, Kt, or Hi	2.7675	4.2704	31	36	5
685		1280	Kp	2560	Gm, Kp, Kt	80	Kp, Kt (Rt: 160)	1280	Kp	Kp or Kt	2.5816	4.0275	8	11	3
1019		10240	Gm	≥40960	Gm	5120	Gm, Ir	5120	Gm	Gm	2.6878	3.9658	8	14	6
683	Kp	5120	Kp	≥40960	Kp	10240	Kp	≥40960	Kp	Kp	2.597	3.8786	10	14	4
1101	Kp	≥40960	Kp, Kt, Ir, Hi	≥40960	Kp, Kt	1280	Kp	20480	Kp	Kp or Kt	2.6666	3.8539	8	13	5
578	Gm	≥40960	Gm	≥40960	Gm, Kp	1280	Gm, Kp, Kt	1280	Gm, Kp, Kt, Hi	Gm or Kp	2.7023	3.7809	6	8	2
521	Kp	320	Kp, Kt	≥40960	Kp	320	Kp	20480	Kp	Kp	1.5778	3.7738	8	13	5
82	Kp	≥40960	Gm, Kp, Kt, Ir, Hi, Sh	≥40960	Kp, Kt, Ir, Hi, Sh	20480	Hi	20480	Kt	Gm, Kp, Kt, Ir, Hi, or Sh	2.6359	3.7596	8	14	6
541	Kp	≥40960	Gm	≥40960	Gm	≥40960	Gm, Kp, Kt	20480	Kp, Kt	Gm	2.6701	3.5608	21	26	5
526	TA763	≥40960	Gm	≥40960	Gm	5120	Gm, Kp, Kt	5120	Kt	Gm	2.4133	3.4216	7	10	3
165	Kp	640	Kp	≥40960	Kp	320	Kp	10240	Kp	Kp	1.6332	3.3474	8	14	6
608	Kp	20480	Kp, Kt	≥40960	Kp	20480	Kt	≥40960	Kt	Kp or Kt	2.0754	3.3087	16	21	5
265	Kp	5120	Kp, Kt	5120	Kp, Kt, Hi	≥40960	Kp, Kt, Ir, Hi	≥40960	Gm, Kp, Kt, Ir, Hi	Kp or Kt or Hi	2.3298	3.2298	13	16	3
123	Kp	≥40960	Kp	≥40960	Kp	≥40960	Kp	≥40960	Kp	Kp	2.6071	3.1804	16	21	5
87		160	Hi	320	Kp, Kt, Hi	<40		<40		Kp, Kt, or Hi	0.8478	3.1001	12	31	19
283		40	Kp	640	Kp, Kt	<40		<40		Kp or Kt	0.3136	3.0536	5	10	5
928		10240	Gm	≥40960	Gm	≥40960	Kp, Kt	≥40960	Kp, Kt, Hi	Gm	1.7863	2.7808	9	12	3
261		1280	Hi	640	Sh	5120	Kp	2560	Kp	Hi or Sh	1.576	2.4357	10	12	2
755		40	Kp	320	Kp	<40		<40		Kp	0.2906	2.0182	4	8	4
1055		80	Kp	160	Kp	<40		<40		Kp	0.963	1.9814	7	11	4
617		80	Kp	160	Kp, Kt	<40		80	Hi	Hi	0.1686	1.5988	6	12	6
564		80	Kp, Kt (Rt: 1280)	80	Gm, Kp (Rj: 160, Rt: 5120)	<40		40	Gm, Hi, Sh (Rt: 1280)	Rt (or Gm or Kp)	0.9145	1.3455	11	16	5
372		160	Gm, Kp, Kt	160	Gm, Kp, Kt	80	Kt (Rt: 320)	80	Kt (Rt: 160)	Gm, Kp, or Kt	0.5382	1.2333	9	13	4
1171		40	Kp, Ir, Hi	80	Kp, Hi	<40		<40		Kp or Hi	0.7779	1.189	8	14	6
760		40	Gm, Kp, Ir	40	Gm, Kp	<40		<40		Gm or Kp	0.7174	1.1703	6	16	10
822		<40		<40		<40		<40			0.7429	0.9695	12	16	4
133		160	Kp	80	Kp, Hi	<40	(SFTS: 40)	<40	(SFTS: 80)	Kp	0.7292	0.8232	10	17	7
158		160	Gm, Kp, Ir, Hi	160	Kp	<40		<40		Kp	0.4544	0.8086	7	14	7
1080		40	Kp, Hi	160	Kp	<40		<40		Kp	0.3732	0.8006	7	13	6
977		160	Kp	160	Kp	<40		<40		Kp	0.4621	0.7993	4	8	4
1074		<40		80	Kp, Hi	<40	(Rt: 640)	<40	(Rt: 320)	Kp or Hi	0.5292	0.7251	6	13	7
91		<40		1280	Sh	<40	(Rt: 40)	<40		Sh	0.1207	0.7168	8	22	14
1062		<40		<40		<40		<40			0.4359	0.706	15	18	3
612		320	Kp	160	Kp	<40		<40		Kp	0.445	0.6501	7	10	3
258		160	Ir	320	Ir	40	Kp, Kt (Rj: 160)	160	Gm, Ir (Rj: 80)	Ir	0.2328	0.6383	11	16	5
380		<40		<40		<40		<40			0.4868	0.635	31	37	6
646		320	Kp	80	Kp, Kt	80	Hi	80	Kp	Kp	0.4594	0.6283	7	14	7
361		80	Kp	40	Kp, Kt	<40		<40		Kp	0.5082	0.621	11	16	5
272		40	Kp, Kt, Hi	80	Kp (Rj: 40, Rt: 80)	80	Kt (Rj: 640, Rt: 160)	80	Kp, Kt (Rj: 1280, Rt: 320)	Rt (or Kp)	0.4629	0.6114	7	9	2
763		<40		40	Kp	<40		<40		Kp	0.3736	0.609	19	26	7
584		<40		<40		<40		40	Gm, Kp	Gm or Kp	0.3941	0.5965	31	36	5
121		80	Kp (Rt)	80	Kp (Rj: 40, Rt: 160)	<40	(Rj: 40, Rt: 40)	<40	(Rj: 40, Rt: 40)	Rt (or Kp)	0.4117	0.5674	3	15	12
680		<40		40	Kp	<40		<40		Kp	0.6107	0.5671	6	11	5
107		40	Kp, Kt	40	Kp, Hi	<40		<40		Kp	0.3425	0.5648	4	11	7
871		<40		<40		<40		<40			0.3029	0.5439	241	247	6
964		<40		40	Gm, Kp	<40		<40		Gm or Kp	0.2561	0.5397	16	22	6
898		<40		<40		<40		<40			0.374	0.5388	3	9	6
1157		80	Kp, Hi	40	Kp, Hi	<40		<40		Kp or Hi	0.3876	0.5268	17	23	6
786		<40		<40		<40		<40			0.3831	0.5234	4	9	5
723		<40	(Rt: 80, equivocal)	<40		<40	(Rj: 40, equivocal)	<40		(Rt, equivocal)	0.1932	0.5134	31	36	5
