# Supplementary material for: Challenges in diagnosing scrub typhus among hospitalized patients with undifferentiated fever at a national tertiary hospital in northern Vietnam
Source: PLoS Negl Trop Dis. 2019 Dec 5;13(12):e0007928. doi: 10.1371/journal.pntd.0007928 (PMC6917290; doi:10.1371/journal.pntd.0007928)
Supplement: S3 Table — Total number of observations: N = 1127. * P values were calculated by comparing the three groups by Fisher's exact test for categorical variables, ANOVA for normally distributed continuous variables, and the Kruskal-Wallis test for other continuous variables. ** qSOFA score: quick sequential organ failure assessment score (range 0–3 points, with 1 point each for systolic hypotension [≤ 100mmHg], tachypnea [≥ 22 /min], or altered mental status [Glasgow coma scale < 15]). ST: scrub typhus, ELISA (+): positive results by enzyme-linked immunosorbent assay, PCR (-): negative results by polymerase chain reaction, SD: standard deviation, IQR: interquartile range, WBC: white blood cell, AST: aspartate transaminase, ALT: alanine transaminase, CRP: C-reactive protein, DOXY/AZM: doxycycline or azithromycin. (XLSX) [file pntd.0007928.s009.xlsx]

## Sheet: Table 1
	PCR & ELISA (-) by OD ≦ 0.513 N = 1052 n (%)	ELISA (+) and PCR & IP (-) N = 42 n (%)	PCR or IP (+) N = 33 n (%)	P value*
Basic information
Age, years (mean, SD) (N = 1127)	45.1, 17.7	36.3, 16.4	45.0, 15.9	0.007
Female sex	467 (44.4)	28 (66.7)	18 (54.5)	0.01
Farmer	339 (32.2)	19 (45.2)	20 (60.6)	0.001
Living outside of Hanoi	701 (66.6)	29 (69.1)	28 (84.9)	0.083
Admission in the rainy season (May-October)	587 (55.8)	21 (50.0)	20 (60.6)	0.654
Preceding antibiotic treatment (N = 393)	114 (31.5) (N = 362)	2 (11.8) (N = 17)	3 (21.4) (N = 14)	0.185
Referral from another hospital	498 (47.3)	18 (42.9)	17 (51.5)	0.755
Having comorbidity	282 (26.8)	9 (21.4)	3 (9.1)	0.051
Symptoms
Fever duration before admission, days (median, IQR) (N = 1112)	7, 3-15 (N = 1039)	7.5, 3.5-14.5 (N = 40)	7, 5-10	0.605
Rigor	338 (32.1)	16 (38.1)	8 (24.2)	0.465
Headache	485 (46.1)	24 (57.1)	22 (66.7)	0.028
Sore throat	76 (7.2)	4 (9.5)	2 (6.1)	0.723
Cough	371 (35.3)	9 (21.4)	14 (42.4)	0.118
Sputum	197 (18.7)	5 (11.9)	4 (12.1)	0.449
Abdominal pain	195 (18.5)	5 (11.9)	7 (21.2)	0.508
Nausea/vomiting	238 (22.6)	11 (26.2)	7 (21.2)	0.819
Diarrhea	140 (13.3)	2 (4.8)	0 (0.0)	0.014
Myalgia	144 (13.7)	6 (14.3)	7 (21.2)	0.413
Arthralgia	91 (8.7)	6 (14.3)	0 (0.0)	0.073
Physical signs
Axillary temperature > 38 ℃ (N = 1106)	409 (39.6) (N = 1034)	15 (38.5) (N = 39)	16 (48.5)	0.599
Heart rate > 90 beats/min (N = 1089)	248 (24.3) (N = 1020)	8 (20.0) (N = 40)	2 (6.9) (N = 29)	0.071
Systolic blood pressure ≤ 100 mmHg (N = 1121)	193 (18.4) (N = 1047)	12 (29.3) (N = 41)	4 (12.1)	0.15
qSOFA score** ≥ 2 (N = 892)	76 (9.1) (N = 836)	1 (2.9) (N = 34)	1 (4.6) (N = 22)	0.504
Injected conjunctiva	178 (16.9)	4 (9.5)	13 (39.4)	0.003
Pharyngeal injection	203 (19.3)	4 (9.5)	9 (27.3)	0.141
Lung rales	268 (25.5)	9 (21.4)	8 (24.2)	0.871
Abdominal tenderness	97 (9.2)	3 (7.1)	3 (9.1)	1
Hepatomegaly and/or splenomegaly	201 (19.1)	4 (9.5)	8 (24.2)	0.208
Rash	128 (12.2)	8 (19.1)	3 (9.1)	0.356
Eschar	7 (0.7)	1 (2.4)	6 (18.2)	< 0.001
Multiple lymphadenopathies	47 (4.5)	2 (4.8)	4 (12.1)	0.103
Neck stiffness	93 (8.8)	5 (11.9)	2 (6.1)	0.649
Laboratory
Days from fever onset to 1st blood collection (median, IQR) (N = 1112)	8, 5-16 (N = 1039)	9.5, 6-15 (N = 40)	8, 7-10	0.563
Days from fever onset to 2nd blood collection (median, IQR) (N = 665)	14, 10-25 (N = 615)	16, 11-22.5 (N = 24)	13.5, 12-16 (N = 26)	0.7
Hemoglobin < 10.0 g/dL (N = 1123)	184 (17.5) (N = 1049)	4 (9.8) (N = 41)	4 (12.1)	0.376
Platelet < 150,000 /µL (N = 1114)	251 (24.1) (N = 1040)	6 (14.6) (N = 41)	12 (36.4)	0.099
WBC > 12,000 /µL (N = 1123)	385 (36.7) (N = 1049)	11 (26.8) (N = 41)	7 (21.2)	0.096
Absolute neutrophil count > 8,000 /µL (N = 1105)	454 (44.0) (N = 1032)	14 (35.0) (N = 40)	6 (18.2)	0.006
AST > 40 IU/L (N = 1087)	432 (42.5) (N = 1017)	12 (31.6) (N = 38)	23 (71.9) (N = 32)	0.002
ALT > 40 IU/L (N = 1079)	372 (36.9) (N = 1009)	15 (39.5) (N = 38)	23 (71.9) (N = 32)	< 0.001
Creatinine > 1.3 mg/dL (N = 1082)	133 (13.2) (N = 1010)	4 (10.0) (N = 40)	3 (9.4) (N = 32)	0.851
CRP > 10 mg/dL (N = 1007)	302 (32.3) (N = 936)	11 (28.2) (N = 39)	7 (21.9) (N = 32)	0.444
Clinical diagnosis, treatment & outcome
Clinical diagnosis of rickettsiosis	13 (1.2)	1 (2.4)	9 (27.3)	< 0.001
Treated by DOXY/AZM	421 (40.0)	16 (38.1)	23 (69.7)	0.003
Complete recovery at discharge	307 (29.2)	18 (42.9)	19 (57.6)	0.001
Duration of hospitalization > 7days (N = 1126)	474 (45.1) (N = 1051)	21 (50.0)	14 (42.4)	0.796
