# Supplementary material for: Challenges in diagnosing scrub typhus among hospitalized patients with undifferentiated fever at a national tertiary hospital in northern Vietnam
Source: PLoS Negl Trop Dis. 2019 Dec 5;13(12):e0007928. doi: 10.1371/journal.pntd.0007928 (PMC6917290; doi:10.1371/journal.pntd.0007928)
Supplement: S1 Dataset — (XLSX) [file pntd.0007928.s010.xlsx]

## Sheet: Sheet1
id	sample	age	date_a	date_c	date_csf	other_samp	date_other	male	female	province	province_n	job	job_number	admi_date	disch_date	hosdu	no_drug	what_drug	abxbefore	pregnant	undyingd	no_disease	dm	hd	ld	hbv	hcv	alcohol	cirrhosis	other_dis	rd	hemod	cvd	cancer	dis_detail	no_vacc	unkown_vacc	diphteria	tetanus	pertusis	measles	rubella	bcg	hbv	meningo	hib	typhoid	jeb	other_vacc
1	46	42	2012-06-11					1	0	Thanh Hoa	26	Farmer	8	2012-06-08	2012-06-11	3	1		0	0	0	0	0	1	0	0	0	0	0		0	0	0	0	Mitral and Aortic Insuffficiency	0	1	0	0	0	0	0	0	0	0	0	0	0
2	47	25	2012-06-11					0	1	Hung Yen	3	Worker	5	2012-06-08	2012-06-13	5	1		0	0	0	1	0	0	0	0	0	0	0		0	0	0	0		0	1	0	0	0	0	0	0	0	0	0	0	0
3	48	76	2012-06-12					1	0	Bac Giang	14	Farmer	8	2012-06-11	2012-07-10	29	0	Do not know	0	0	0	1	0	0	0	0	0	0	0		0	0	0	0		0	1	0	0	0	0	0	0	0	0	0	0	0
4	49	22	2012-06-12					0	1	Ninh Binh	13	At home without job	3	2012-06-11	2012-06-18	7	0	Do not know		1	0	1	0	0	0	0	0	0	0		0	0	0	0		0	1	0	0	0	0	0	0	0	0	0	0	0
5	50	25	2012-06-12					0	1	Ha Noi	1	Accountant	1	2012-06-11	2012-06-15	4	0	Do not know		1	0	1	0	0	0	0	0	0	0		0	0	0	0		0	1	0	0	0	0	0	0	0	0	0	0	0
6	51	30	2012-06-12		2012-06-13			0	1	Hai Duong	8	Farmer	8	2012-06-12	2012-06-15	3	0		0	0	0	1	0	0	0	0	0	0	0		0	0	0	0		0	1	0	0	0	0	0	0	0	0	0	0	0
7	52	39	2012-06-13	2012-06-20				1	0	Bac Ninh	2	Driver	6	2012-06-12	2012-06-20	8	0	Do not know		0	1	0	0	0	0	1	0	0	0		0	0	0	0	AIDS for 13 years	0	1	0	0	0	0	0	0	0	0	0	0	0
8	53	17	2012-06-13					1	0	Bac Giang	14	Pupil	1	2012-06-12	2012-06-15	3	0	Do not know		0	0	1	0	0	0	0	0	0	0		0	0	0	0		0	1	0	0	0	0	0	0	0	0	0	0	0
9	54	58	2012-06-13	2012-07-06				1	0	Nghe An	27	Officer	1	2012-06-12	2012-07-06	24	0	Do not know		0	1	0	0	0	1	0	0	0	1	Diagnosed Hepatitis since 2 years ago, Cirrhosis for 5 months	0	0	0	0		0	1	0	0	0	0	0	0	0	0	0	0	0
10	55	25	2012-06-13					0	1	Hai Duong	8	Housewife	3	2012-06-12	2012-07-03	21	0	Do not know	0	0	0	1	0	0	0	0	0	0	0		0	0	0	0		0	1	0	0	0	0	0	0	0	0	0	0	0
11	56	39	2012-06-13					0	1	Quang Ninh	9	Unknown	12	2012-06-12	2012-07-15	33	0	ARV	0	0	1	0	0	0	0	0	0	0	0		0	0	0	0	AIDS	0	1	0	0	0	0	0	0	0	0	0	0	0
12	57	37	2012-06-14					1	0	Ha Nam	4	Freelancer	12	2012-06-13	2012-06-23	10	1		0	0	1	0	0	0	0	0	0	0	0		0	0	0	0	Diagnosed AIDS for 1 year because of injecting drug using	0	1	0	0	0	0	0	0	0	0	0	0	0
13	58	26	2012-06-14	2012-06-20				0	1	Ha Noi	1	At home without job	3	2012-06-13	2012-06-20	7	0	Do not know		0	0	1	0	0	0	0	0	0	0		0	0	0	0		0	1	0	0	0	0	0	0	0	0	0	0	0
14	59	85	2012-06-14	2012-06-28				1	0	Hai Duong	8	Freelancer	12	2012-06-13	2012-06-28	15	0	Do not know		0	0	1	0	0	0	0	0	0	0		0	0	0	0		0	1	0	0	0	0	0	0	0	0	0	0	0
15	60	60	2012-06-14	2012-06-28				1	0	Lang Son	15	Farmer	8	2012-06-13	2012-06-28	15	0	Metronidazol; Cefotaxim	1	0	1	0	1	0	0	0	0	0	0		0	0	0	0	Diagnosed diabetes for 10 years	0	1	0	0	0	0	0	0	0	0	0	0	0
16	61	29	2012-06-14	2012-06-20				0	1	Ha Noi	1	Freelancer	12	2012-06-13	2012-06-20	7	0	Do not know		0	0	1	0	0	0	0	0	0	0		0	0	0	0		0	1	0	0	0	0	0	0	0	0	0	0	0
17	62	30	2012-06-14	2012-06-22				0	1	Ha Noi	1	Student	1	2012-06-13	2012-06-22	9	0			0	0	1	0	0	0	0	0	0	0		0	0	0	0		0	1	0	0	0	0	0	0	0	0	0	0	0
18	63	53	2012-06-14	2012-06-19				1	0	Bac Ninh	2	Retired	3	2012-06-13	2012-06-28	15	0	Do not know		0	0	0	0	0	0	0	0	0	0		0	0	0	0	Biliary stone	0	1	0	0	0	0	0	0	0	0	0	0	0
19	64	49	2012-06-14	2012-06-18				0	1	Lao Cai	22	Freelancer	12	2012-06-14	2012-06-18	4	0	Do not know		0	0	1	0	0	0	0	0	0	0		0	0	0	0		0	1	0	0	0	0	0	0	0	0	0	0	0
20	65	34	2012-06-15	2012-06-20				0	1	Ha Noi	1	IT engineer	1	2012-06-14	2012-06-20	6	1		0	0	0	0	0	0	0	0	0	0	0		0	0	0	0	Diagnosed Gastritis for 3 years	0	1	0	0	0	0	0	0	0	0	0	0	0
21	66	45	2012-06-15					1	0	Vinh Phuc	5	Farmer	8	2012-06-14	2012-06-22	8	0	Medaxon 4g/dayx4days	1	0	1	0	0	0	0	0	0	0	0		0	0	0	0	Arthritis for 10 years	0	1	0	0	0	0	0	0	0	0	0	0	0
22	67	54	2012-06-15	2012-06-25				0	1	Quang Ninh	9	Retired	3	2012-06-15	2012-06-25	10	0			0	1	0	1	0	0	0	0	0	0		0	0	0	0	Diagnosed Diabetes for 1 month and Hypertension 5 years	0	1	0	0	0	0	0	0	0	0	0	0	0
23	68	19	2012-06-15	2012-06-22				0	1	Ha Noi	1	Pupil	1	2012-06-15	2012-06-22	7	0	Do not know		0	0	1	0	0	0	0	0	0	0		0	0	0	0		0	1	0	0	0	0	0	0	0	0	0	0	0
24	69	35	2012-06-18					1	0	Ha Noi	1	Unknown	12	2012-06-16	2012-06-19	3	0	Do not know		0	0	0	0	1	0	0	0	0	0	Liver enzyme elevation	0	0	0	0	Diagnosed Sinus bradycardia and liver enzyme elevation 4 days ago at Department of Cardiology -BMH	0	1	0	0	0	0	0	0	0	0	0	0	0
25	70	29	2012-06-16					0	1	Vinh Phuc	5	Housewife	3	2012-06-16	2012-06-19	3	0	Do not know		1	0	1	0	0	0	0	0	0	0		0	0	0	0	28 weeks pregnant	0	1	0	0	0	0	0	0	0	0	0	0	0
26	71	26	2012-06-18					0	1	Thanh Hoa	26	Farmer	8	2012-06-16	2012-06-19	3	0	Do not know		0	0	1	0	0	0	0	0	0	0		0	0	0	0		0	1	0	0	0	0	0	0	0	0	0	0	0
27	72	50	2012-06-18	2012-07-10				1	0	Ha Noi	1	Worker	5	2012-06-17	2012-07-13	26	0	Trexone 2g/dayx1day	1	0	0	0	0	0	0	0	0	0	0	Hepatitis	0	0	0	0	Gastritis and neck nerve pain. Chronic sinusitis for years with irregular treatment.	0	1	0	0	0	0	0	0	0	0	0	0	0
28	73	19	2012-06-18	2012-06-29				0	1	Hai Phong	10	Student	1	2012-06-18	2012-08-03	46	0			0	0	1	0	0	0	0	0	0	0		0	0	0	0		0	1	0	0	0	0	0	0	0	0	0	0	0
29	74	69	2012-06-19					0	1	Bac Ninh	2	Farmer	8	2012-06-18	2012-07-02	14	0		0	0	1	0	0	0	0	0	0	0	0		0	0	0	0	Diagnosed rheumatoid arthritis for 10 years, osteoporosis for 4 months at Hospital 108	0	1	0	0	0	0	0	0	0	0	0	0	0
30	75	54	2012-06-19					0	1	Ha Noi	1	Farmer	8	2012-06-18	2012-06-21	3	0	Do not know	0	0	0	0	0	0	0	0	0	0	0		0	0	0	0	Hypertension	0	1	0	0	0	0	0	0	0	0	0	0	0
31	76	71	2012-06-19					0	1	Ha Nam	4	Retired	3	2012-06-18	2012-07-05	17	0	Do not know		0	0	1	0	0	0	0	0	0	0		0	0	0	0		0	1	0	0	0	0	0	0	0	0	0	0	0
32	77	48	2012-06-19	2012-06-22				1	0	Ha Noi	1	District Officer	1	2012-06-18	2012-06-22	4	1		0	0	0	1	0	0	0	0	0	0	0		0	0	0	0		0	1	0	0	0	0	0	0	0	0	0	0	0
33	78	48	2012-06-19					0	1	Ha Nam	4	Farmer	8	2012-06-18	2012-06-21	3	0	Medrol		0	0	1	0	0	0	0	0	0	0		0	0	0	0		0	1	0	0	0	0	0	0	0	0	0	0	0
34	79	62	2012-06-19	2012-06-28				0	1	Ninh Binh	13	Retired	3	2012-06-18	2012-07-02	14	0	Do not know		0	0	1	0	0	0	0	0	0	0		0	0	0	0		0	1	0	0	0	0	0	0	0	0	0	0	0
35	80	21	2012-06-19	2012-07-10				1	0	Nam Dinh	12	Farmer	8	2012-06-18	2012-07-12	24	0	Do not know	0	0	1	0	0	0	0	0	1	0	0		0	0	0	0	AIDS	0	1	0	0	0	0	0	0	0	0	0	0	0
36	81	42	2012-06-19					0	1	Thai Nguyen	16	Teacher	1	2012-06-18	2012-07-10	22	0	Do not know		0	1	0	0	0	0	0	0	0	1		0	0	0	0	Pulmonary TB/ HIV (+)	0	1	0	0	0	0	0	0	0	0	0	0	0
37	82	48	2012-06-19	2012-06-25				0	1	Hai Phong	10	Farmer	8	2012-06-18	2012-06-25	7	1		0	0	0	1	0	0	0	0	0	0	0		0	0	0	0		0	1	0	0	0	0	0	0	0	0	0	0	0
38	83	27	2012-06-19					1	0	Hung Yen	3	Worker	5	2012-06-18	2012-07-04	16	0	Cefuroxim	1	0	0	1	0	0	0	0	0	0	0		0	0	0	0		0	1	0	0	0	0	0	0	0	0	0	0	0
39	84	26	2012-06-19					0	1	Ha Noi	1	Nurse	2	2012-06-19	2012-06-22	3	0	Do not know		0	0	1	0	0	0	0	0	0	0		0	0	0	0		0	1	0	0	0	0	0	0	0	0	0	0	0
40	85	78	2012-06-19	2012-06-26				1	0	Ha Noi	1	Elderly	3	2012-06-19	2012-06-26	7	0	Do not know		0	0	0	0	0	0	0	0	0	0		0	0	1	0	Psychotic in the elderly	0	1	0	0	0	0	0	0	0	0	0	0	0
41	86	42	2012-06-20					1	0	Ha Noi	1	Farmer	8	2012-06-19	2012-06-22	3	1		0	0	0	1	0	0	0	0	0	0	0		0	0	0	0		0	1	0	0	0	0	0	0	0	0	0	0	0
42	87	57	2012-06-21	2012-07-10				1	0	Thai Binh	11	Unknown	12	2012-06-19	2012-07-18	29	1		0	0	0	1	0	0	0	0	0	0	0		0	0	0	0		0	1	0	0	0	0	0	0	0	0	0	0	0
43	88	50	2012-06-20					1	0	Nghe An	27	Teacher	1	2012-06-19	2012-06-21	2	0	Do not know		0	1	0	0	0	0	1	0	0	1		0	0	0	0		0	1	0	0	0	0	0	0	0	0	0	0	0
44	89	26	2012-06-20	2012-07-04				1	0	Thanh Hoa	26	Freelancer	12	2012-06-20	2012-07-04	14	0	Do not know		0	1	0	0	0	0	0	0	0	0		0	0	0	0	Gastritis. Diagnosed HIV (+) in 10/2011	0	1	0	0	0	0	0	0	0	0	0	0	0
45	90	52	2012-06-20		2012-06-20			0	1	Ha Noi	1	Farmer	8	2012-06-20	2012-06-27	7	1		0	0	0	0	0	0	0	0	0	0	0		0	0	0	0	Hypertension for 5 years with regular treatment	0	1	0	0	0	0	0	0	0	0	0	0	0
46	91	47	2012-06-21	2012-07-05				1	0	Hai Duong	8	Officer	1	2012-06-20	2012-07-05	15	0	Do not know	0	0	0	1	0	0	0	0	0	0	0		0	0	0	0		0	1	0	0	0	0	0	0	0	0	0	0	0
47	92	24	2012-06-21					1	0	Bac Ninh	2	Farmer	8	2012-06-20	2012-06-21	1	0		0	0	0	0	0	0	0	0	0	0	0		0	0	1	0	Mental disorder for 1 year with no response to treatment.	0	1	0	0	0	0	0	0	0	0	0	0	0
48	93	40	2012-06-21					1	0	Ha Noi	1	Farmer	8	2012-06-20	2012-06-27	7	0			0	1	0	0	0	0	0	0	0	0		0	0	0	0	Diagnosed HIV (+) in 2011	0	1	0	0	0	0	0	0	0	0	0	0	0
49	94	37	2012-06-21	2012-06-28				1	0	Ha Noi	1	Freelancer	12	2012-06-21	2012-06-28	7	1		0	0	0	1	0	0	0	0	0	0	0		0	0	0	0		0	1	0	0	0	0	0	0	0	0	0	0	0
50	95	54	2012-06-22	2012-06-29				1	0	Yen Bai	21	Officer	1	2012-06-21	2012-06-29	8	0	Do not know		0	1	0	0	0	0	0	0	0	0		0	0	0	0	Diagnosed HIV (+) in 2010	0	1	0	0	0	0	0	0	0	0	0	0	0
51	96	52	2012-06-22	2012-06-25				1	0	Thai Nguyen	16	Retired	3	2012-06-21	2012-06-25	4	0			0	0	0	0	0	0	0	0	0	0		1	0	0	0	Kidney stone	0	1	0	0	0	0	0	0	0	0	0	0	0
52	97	60	2012-06-22					0	1	Ha Noi	1	Elderly	3	2012-06-21	2012-06-25	4	0			0	1	0	1	0	0	0	0	0	0		0	0	0	0		0	1	0	0	0	0	0	0	0	0	0	0	0
53	98	35	2012-06-22					0	1	Ha Giang	20	Farmer	8	2012-06-22	2012-06-28	6	0	Do not know		0	0	1	0	0	0	0	0	0	0		0	0	0	0		0	1	0	0	0	0	0	0	0	0	0	0	0
54	99	38	2012-06-22	2012-06-29	2012-06-22	CSF sample	2012-07-19	1	0	Hung Yen	3	Ship driver	6	2012-06-22	2012-07-22	30	1		0	0	0	1	0	0	0	0	0	0	0		0	0	0	0		0	1	0	0	0	0	0	0	0	0	0	0	0
55	100	71	2012-06-25					0	1	Hai Phong	10	Retired	3	2012-06-22	2012-07-03	11	0	Ceftazidim; Levofloxacin; Tienam	1	0	0	0	0	0	0	0	0	0	0		0	0	0	0	Bronchial asthma for 30 years	0	1	0	0	0	0	0	0	0	0	0	0	0
56	101	50	2012-06-25					0	1	Ha Noi	1	Worker	5	2012-06-24	2012-06-29	5	1		0	0	0	1	0	0	0	0	0	0	0		0	0	0	0		0	1	0	0	0	0	0	0	0	0	0	0	0
57	102	37	2012-06-25	2012-07-02				0	1	Ha Noi	1	Freelancer	12	2012-06-22	2012-07-02	10	0			1	0	1	0	0	0	0	0	0	0		0	0	0	0		0	1	0	0	0	0	0	0	0	0	0	0	0
58	103	26	2012-06-25	2012-06-28				0	1	Ha Noi	1	Unknown	12	2012-06-23	2012-06-28	5	1		0	0	0	1	0	0	0	0	0	0	0		0	0	0	0		0	1	0	0	0	0	0	0	0	0	0	0	0
59	104	21	2012-06-25	2012-07-10				1	0	Thanh Hoa	26	Student	1	2012-06-23	2012-07-16	23	0	Do not know		0	0	1	0	0	0	0	0	0	0		0	0	0	0		0	1	0	0	0	0	0	0	0	0	0	0	0
60	105	24	2012-06-25	2012-06-28				0	1	Hung Yen	3	Farmer	8	2012-06-22	2012-06-28	6	0	Do not know		0	0	1	0	0	0	0	0	0	0		0	0	0	0		0	1	0	0	0	0	0	0	0	0	0	0	0
61	106	26	2012-06-25					0	1	Nghe An	27	Worker	5	2012-06-22	2012-06-26	4	0	Cefolatam 2g/dayx3days	1	1	0	0	0	0	0	0	0	0	0		0	0	0	0	18 weeks pregnant	0	1	0	0	0	0	0	0	0	0	0	0	0
62	107	28	2012-06-25	2012-07-02				0	1	Ha Noi	1	Seller	4	2012-06-24	2012-07-02	8	1		0	0	0	1	0	0	0	0	0	0	0		0	0	0	0		0	1	0	0	0	0	0	0	0	0	0	0	0
63	108	49	2012-06-26	2012-07-02				0	1	Ha Noi	1	At home without job	3	2012-06-25	2012-07-02	7	0	Do not know		0	0	1	0	0	0	0	0	0	0		0	0	0	0		0	1	0	0	0	0	0	0	0	0	0	0	0
64	109	59	2012-06-26					1	0	Nam Dinh	12	Farmer	8	2012-06-25	2012-06-28	3	1		0	0	0	1	0	0	0	0	0	0	0		0	0	0	0		0	1	0	0	0	0	0	0	0	0	0	0	0
65	110	75	2012-06-26					0	1	Bac Ninh	2	Retired	3	2012-06-25	2012-06-27	2	1		0	0	0	1	0	0	0	0	0	0	0		0	0	0	0		0	1	0	0	0	0	0	0	0	0	0	0	0
66	111	24	2012-06-26					1	0	Nam Dinh	12	Driver	6	2012-06-25	2012-06-28	3	1		0	0	0	1	0	0	0	0	0	0	0		0	0	0	0		0	1	0	0	0	0	0	0	0	0	0	0	0
67	112	47	2012-06-27	2012-07-06	2012-06-27			1	0	Ha Nam	4	Farmer	8	2012-06-26	2012-07-17	21	0	Do not know	0	0	0	1	0	0	0	0	0	0	0		0	0	0	0		0	1	0	0	0	0	0	0	0	0	0	0	0
68	113	72	2012-06-27	2012-07-04				1	0	Ha Nam	4	Farmer	8	2012-06-26	2012-07-05	9	0			0	0	1	0	0	0	0	0	0	0		0	0	0	0		0	1	0	0	0	0	0	0	0	0	0	0	0
69	114	59	2012-06-27					0	1	Thai Binh	11	Farmer	8	2012-06-26	2012-07-06	10	0	Do not know		0	1	0	0	0	0	0	0	0	0		1	0	0	0	Renal failure grade I	0	1	0	0	0	0	0	0	0	0	0	0	0
70	115	22	2012-06-27	2012-07-06				1	0	Phu Tho	7	Unknown	12	2012-06-26	2012-07-06	10	0			0	0	1	0	0	0	0	0	0	0		0	0	0	0		0	1	0	0	0	0	0	0	0	0	0	0	0
71	116	38	2012-06-27	2012-07-10				1	0	Bac Giang	14	Farmer	8	2012-06-26	2012-07-16	20	1		0	0	1	0	0	0	0	0	0	0	0		0	0	0	0	HIV (+)	0	1	0	0	0	0	0	0	0	0	0	0	0
72	117	31	2012-06-27					1	0	Hung Yen	3	Farmer	8	2012-06-26	2012-06-29	3	0	Do not know		0	1	1	0	0	0	0	0	0	0		0	0	0	0		0	1	0	0	0	0	0	0	0	0	0	0	0
73	118	62	2012-06-27		2012-06-29			1	0	Hai Duong	8	Farmer	8	2012-06-26	2012-07-02	6	0	Do not know	0	0	0	1	0	0	0	0	0	0	0		0	0	0	0		0	1	0	0	0	0	0	0	0	0	0	0	0
74	119	51	2012-06-27					1	0	Ha Tinh	28	Farmer	8	2012-06-27	2012-06-29	2	0	Vancomycin	1	0	0	1	0	0	0	0	0	0	0		0	0	0	0		0	1	0	0	0	0	0	0	0	0	0	0	0
75	120	30	2012-06-27	2012-07-10				1	0	Quang Ninh	9	Officer	1	2012-06-27	2012-07-11	14	0	Do not know		0	0	1	0	0	0	0	0	0	0		0	0	0	0		0	1	0	0	0	0	0	0	0	0	0	0	0
76	121	26	2012-06-28	2012-07-10	2012-06-28			0	1	Thai Nguyen	16	Farmer	8	2012-06-27	2012-07-10	13	1		0	0	0	1	0	0	0	0	0	0	0		0	0	0	0		0	1	0	0	0	0	0	0	0	0	0	0	0
77	122	22	2012-06-28	2012-07-04				1	0	Vinh Phuc	5	Student	1	2012-06-27	2012-07-04	7	0			0	0	0	0	0	0	1	0	0	0	Diagnosed HB for 3 years	0	0	0	0		0	1	0	0	0	0	0	0	0	0	0	0	0
78	123	58	2012-06-28	2012-07-03				1	0	Bac Giang	14	Farmer	8	2012-06-27	2012-07-05	8	0	Do not know		0	0	1	0	0	0	0	0	0	0		0	0	0	0		0	1	0	0	0	0	0	0	0	0	0	0	0
79	124	73	2012-06-28					1	0	Vinh Phuc	5	Elderly	3	2012-06-27	2012-07-03	6	0	Do not know		0	1	0	1	0	0	0	0	0	0		0	0	0	0	Diagnosed diabetes for 10 years	0	1	0	0	0	0	0	0	0	0	0	0	0
80	125	52	2012-06-28					1	0	Hai Phong	10	Farmer	8	2012-06-28	2012-07-09	11	0			0	0	1	0	0	0	0	0	0	0		0	0	0	0		0	1	0	0	0	0	0	0	0	0	0	0	0
81	126	46	2012-06-29					1	0	Lai Chau	25	Freelancer	12	2012-06-29	2012-07-06	7	0		0	0	0	1	0	0	0	0	0	0	0		0	0	0	0		0	1	0	0	0	0	0	0	0	0	0	0	0
82	127	23	2012-06-29	2012-07-03				0	1	Ha Tinh	28	Farmer	8	2012-06-28	2012-07-04	6	0			1	0	1	0	0	0	0	0	0	0		0	0	0	0		0	1	0	0	0	0	0	0	0	0	0	0	0
83	128	60	2012-06-29	2012-07-10				1	0	Nam Dinh	12	Teacher	1	2012-06-28	2012-08-02	35	1		0	0	0	1	0	0	0	0	0	0	0		0	0	0	0		0	1	0	0	0	0	0	0	0	0	0	0	0
84	129	15	2012-06-29		2012-07-02			1	0	Ha Nam	4	Pupil	1	2012-06-29	2012-07-03	4	1		0	0	0	1	0	0	0	0	0	0	0		0	0	0	0		0	1	0	0	0	0	0	0	0	0	0	0	0
85	130	57	2012-07-02	2012-07-06				1	0	Ha Noi	1	Freelancer	12	2012-06-29	2012-07-06	7	0	Do not know	0	0	0	1	0	0	0	0	0	0	0		0	0	0	0		0	1	0	0	0	0	0	0	0	0	0	0	0
86	131	51	2012-07-02	2012-07-10				0	1	Hai Duong	8	Farmer	8	2012-06-29	2012-07-11	12	1		0	0	0	0	0	1	0	0	0	0	0		0	0	0	0	Osler	0	1	0	0	0	0	0	0	0	0	0	0	0
87	132	42	2012-07-02	2012-07-10				1	0	Ha Noi	1	Freelancer	12	2012-06-29	2012-07-10	11	0			0	0	0	0	0	0	1	0	0	0		0	0	0	0		0	1	0	0	0	0	0	0	0	0	0	0	0
88	133	42	2012-07-02	2012-07-09				1	0	Hung Yen	3	Farmer	8	2012-06-29	2012-07-10	11	0			0	0	1	0	0	0	0	0	0	0		0	0	0	0		0	1	0	0	0	0	0	0	0	0	0	0	0
89	134	67	2012-07-02					1	0	Hai Duong	8	Farmer	8	2012-06-29	2012-07-03	4	0			0	0	1	0	0	0	0	0	0	0		0	0	0	0		0	1	0	0	0	0	0	0	0	0	0	0	0
90	135	60	2012-07-02					0	1	Ha Nam	4	Retired	3	2012-06-29	2012-07-03	4	1		0	0	0	0	0	0	0	0	0	1	0		0	0	0	0		0	1	0	0	0	0	0	0	0	0	0	0	0
91	136	50	2012-07-02	2012-07-04				1	0	Ha Noi	1	Farmer	8	2012-06-29	2012-07-04	5	0			0	0	1	0	0	0	0	0	0	0		0	0	0	0		0	1	0	0	0	0	0	0	0	0	0	0	0
92	137	64	2012-07-02					0	1	Bac Giang	14	Retired	3	2012-07-02	2012-07-02	0	0			0	0	0	0	0	0	0	0	0	0		0	0	0	0	Polyarthritis for 10 years.	0	1	0	0	0	0	0	0	0	0	0	0	0
93	138	32	2012-07-02	2012-07-10	2012-07-02			1	0	Lao Cai	22	Farmer	8	2012-07-02	2012-07-10	8	0	Do not know	0	0	0	1	0	0	0	0	0	0	0		0	0	0	0		0	1	0	0	0	0	0	0	0	0	0	0	0
94	139	37	2012-07-02					1	0	Son La	23	At home without job	3	2012-06-27	2012-07-03	6	0	Do not know		0	1	1	0	0	0	0	0	0	0		0	0	0	0		0	1	0	0	0	0	0	0	0	0	0	0	0
95	140	46	2012-07-02	2012-07-10				1	0	Hai Phong	10	Freelancer	12	2012-07-01	2012-07-13	12	0		0	0	0	1	0	0	0	0	0	0	0		0	0	0	0		0	1	0	0	0	0	0	0	0	0	0	0	0
96	141	87	2012-07-03	2012-07-10				1	0	Ha Noi	1	Farmer	8	2012-07-02	2012-07-10	8	0	Do not know		0	0	1	0	0	0	0	0	0	0		0	0	0	0		0	1	0	0	0	0	0	0	0	0	0	0	0
97	142	46	2012-07-03	2012-07-10				1	0	Ha Noi	1	Freelancer	12	2012-07-02	2012-07-10	8	0			0	0	1	0	0	0	0	0	0	0		0	0	0	0		0	1	0	0	0	0	0	0	0	0	0	0	0
98	143	46	2012-07-03					1	0	Ha Noi	1	Farmer	8	2012-07-02	2012-07-09	7	0			0	0	1	0	0	0	0	0	0	0		0	0	0	0		0	1	0	0	0	0	0	0	0	0	0	0	0
99	144	73	2012-07-03	2012-07-10				1	0	Quang Ninh	9	Trooper	1	2012-07-02	2012-07-11	9	0			0	1	0	0	0	0	0	0	0	0		0	0	0	0	Hypertension (6 years), HIV (+)	0	1	0	0	0	0	0	0	0	0	0	0	0
100	145	24	2012-07-03	2012-07-11				1	0	Ha Noi	1	Unknown	12	2012-07-03	2012-07-16	13	0			0	0	1	0	0	0	0	0	0	0		0	0	0	0		0	1	0	0	0	0	0	0	0	0	0	0	0
101	146	46	2012-07-03	2012-07-10	2012-07-03			1	0	Thanh Hoa	26	Officer	1	2012-06-30	2012-08-03	34	0		0	0	0	1	0	0	0	0	0	0	0		0	0	0	0		0	1	0	0	0	0	0	0	0	0	0	0	0
102	147	32	2012-07-04					1	0	Hung Yen	3	Carpenter	12	2012-07-03	2012-07-10	7	0			0	0	1	0	0	0	0	0	0	0		0	0	0	0		0	1	0	0	0	0	0	0	0	0	0	0	0
103	148	40	2012-07-04	2012-07-11	2012-07-04			0	1	Ha Noi	1	Farmer	8	2012-07-03	2012-07-11	8	0	Corticoid, Medrol	0	0	0	1	0	0	0	0	0	0	0		0	0	0	0		0	1	0	0	0	0	0	0	0	0	0	0	0
104	149	48	2012-07-05					0	1	Ha Noi	1	Farmer	8	2012-07-04	2012-07-06	2	0			0	0	1	0	0	0	0	0	0	0		0	0	0	0		0	1	0	0	0	0	0	0	0	0	0	0	0
105	150	44	2012-07-05	2012-07-11	2012-07-05			0	1	Ha Noi	1	Worker	5	2012-07-04	2012-08-07	34	0		0	0	0	0	0	0	0	0	0	0	0		0	0	0	0	Diagnosed degeneration of Cervical Spine for 4 year and vestibular disorder for 2 months	0	1	0	0	0	0	0	0	0	0	0	0	0
106	151	35	2012-07-05	2012-07-11				0	1	Thanh Hoa	26	Freelancer	12	2012-07-04	2012-07-16	12	0			1	0	1	0	0	0	0	0	0	0		0	0	0	0		0	1	0	0	0	0	0	0	0	0	0	0	0
107	152	64	2012-07-05	2012-07-10	2012-07-06			0	1	Ninh Binh	13	Retired	3	2012-07-05	2012-07-12	7	0		0	0	1	0	1	0	0	0	0	0	0		0	0	0	0		0	1	0	0	0	0	0	0	0	0	0	0	0
108	153	53	2012-07-06					1	0	Nam Dinh	12	Unknown	12	2012-07-05	2012-07-11	6	0	Do not know		0	1	0	0	0	0	0	0	0	0		0	0	0	0	Chronic Gout	0	0	0	0	0	0	0	0	0	0	0	0	0
109	154	49	2012-07-06	2012-07-11				1	0	Ha Noi	1	Farmer	8	2012-07-05	2012-07-13	8	0	Cekadym 1g/day; Augmentin 3g/day; Biseptol 3.84g/day	1	0	1	1	0	0	0	0	0	0	0		0	0	0	0		0	1	0	0	0	0	0	0	0	0	0	0	0
110	155	63	2012-07-09					1	0	Nam Dinh	12	Retired	3	2012-07-06	2012-07-10	4	0	Tavanic 0.5g/day; Spreacef 3g/day; Rocephin 2g/day	1	0	0	0	0	0	0	0	0	0	0		0	0	0	0	Diagnosed Polyarthritis in 1999. Hypertension for 5 months.	0	1	0	0	0	0	0	0	0	0	0	0	0
111	156	67	2012-07-09	2012-07-16	2012-07-18			0	1	Bac Ninh	2	Farmer	8	2012-07-06	2012-07-20	14	0		0	0	1	0	1	0	0	0	0	0	0		0	0	0	0	Diagnosed diabetes for 3 years	0	1	0	0	0	0	0	0	0	0	0	0	0
112	157	23	2012-07-09					1	0	Ha Noi	1	Worker	5	2012-07-08	2012-07-10	2	1		0	0	0	1	0	0	0	0	0	0	0		0	0	0	0		0	1	0	0	0	0	0	0	0	0	0	0	0
113	158	46	2012-07-09	2012-07-16				0	1	Hai Duong	8	Farmer	8	2012-07-07	2012-07-16	9	0			0	0	1	0	0	0	0	0	0	0		0	0	0	0		0	1	0	0	0	0	0	0	0	0	0	0	0
114	159	30	2012-07-09					0	1	Ha Noi	1	Business	1	2012-07-07	2012-07-10	3	0			1	0	1	0	0	0	0	0	0	0		0	0	0	0		0	1	0	0	0	0	0	0	0	0	0	0	0
115	160	26	2012-07-09	2012-07-12				1	0	Hung Yen	3	Worker	5	2012-07-09	2012-07-12	3	0			0	0	1	0	0	0	0	0	0	0		0	0	0	0		0	1	0	0	0	0	0	0	0	0	0	0	0
116	161	36	2012-07-10					1	0	Ninh Binh	13	unknown	12	2012-07-09	2012-07-25	16	1		0	0	1	0	0	0	0	0	0	0	0		0	0	0	0	AIDS and Penicillium marneffei Infection	0	1	0	0	0	0	0	0	0	0	0	0	0
117	162	64	2012-07-10	2012-07-16				1	0	Bac Ninh	2	Retired	3	2012-07-09	2012-07-16	7	0			0	0	1	0	0	0	0	0	0	0		0	0	0	0		0	1	0	0	0	0	0	0	0	0	0	0	0
118	163	15	2012-07-11					1	0	Hung Yen	3	Pupil	1	2012-07-11	2012-07-17	6	0	Do not know		0	0	1	0	0	0	0	0	0	0		0	0	0	0		0	1	0	0	0	0	0	0	0	0	0	0	0
119	164	74	2012-07-11	2012-07-17				1	0	Ha Tinh	28	Elderly	3	2012-07-10	2012-07-18	8	0	Do not know		0	1	0	1	0	0	0	0	0	0		0	0	0	0	Diagnosed diabetes type II for 10 years (treating with insulin 4 years now)	0	1	0	0	0	0	0	0	0	0	0	0	0
120	165	62	2012-07-11	2012-07-17				0	1	Hai Duong	8	Elderly	3	2012-07-10	2012-07-17	7	0			0	0	1	0	0	0	0	0	0	0		0	0	0	0		0	1	0	0	0	0	0	0	0	0	0	0	0
121	166	57	2012-07-12					1	0	Ha Noi	1	Construction Engineer	7	2012-07-11	2012-07-13	2	0			0	0	1	0	0	0	0	0	0	0		0	0	0	0		0	1	0	0	0	0	0	0	0	0	0	0	0
122	167	61	2012-07-12	2012-07-17				1	0	Ha Noi	1	Elderly	3	2012-07-11	2012-07-18	7	0		0	0	0	1	0	0	0	0	0	0	0		0	0	0	0		0	1	0	0	0	0	0	0	0	0	0	0	0
123	168	37	2012-07-12	2012-07-18	2012-07-12			1	0	Ha Noi	1	Freelancer	12	2012-07-12	2012-07-19	7	0		0	0	0	0	0	0	0	0	0	0	0		0	0	0	0	Chronic Sinusitis	0	1	0	0	0	0	0	0	0	0	0	0	0
124	169	20	2012-07-12	2012-07-17				0	1	Thanh Hoa	26	Farmer	8	2012-07-12	2012-07-19	7	0	Do not know		0	0	1	0	0	0	0	0	0	0		0	0	0	0		0	1	0	0	0	0	0	0	0	0	0	0	0
125	170	57	2012-07-13					1	0	Hai Duong	8	Farmer	8	2012-07-12	2012-07-16	4	0	Do not know		0	1	0	0	0	0	0	0	0	0		0	0	0	0	Basedow	0	1	0	0	0	0	0	0	0	0	0	0	0
126	171	45	2012-07-13	2012-07-18				1	0	Ha Noi	1	Freelancer	12	2012-07-12	2012-07-20	8	0			0	1	0	0	0	0	0	0	0	0		0	0	0	0	HIV (+)	0	1	0	0	0	0	0	0	0	0	0	0	0
127	172	62	2012-07-13					1	0	Bac Giang	14	Elderly	3	2012-07-12	2012-07-16	4	0	Do not know		0	0	1	0	0	0	0	0	0	0		0	0	0	0		0	1	0	0	0	0	0	0	0	0	0	0	0
128	173	57	2012-07-13	2012-07-18				1	0	Nghe An	27	Freelancer	12	2012-07-12	2012-07-18	6	1		0	0	0	1	0	0	0	0	0	0	0		0	0	0	0		0	1	0	0	0	0	0	0	0	0	0	0	0
129	174	55	2012-07-13	2012-07-18				1	0	Bac Giang	14	Farmer	8	2012-07-12	2012-07-25	13	0			0	0	0	0	0	0	0	0	0	0		0	0	0	0	Diagnosed herniated disk of lumbar spine for 6 years	0	1	0	0	0	0	0	0	0	0	0	0	0
130	175	43	2012-07-13					0	1	Thanh Hoa	26	Farmer	8	2012-07-12	2012-07-18	6	0			0	0	1	0	0	0	0	0	0	0		0	0	0	0		0	1	0	0	0	0	0	0	0	0	0	0	0
131	176	22	2012-07-13	2012-07-18				0	1	Lao Cai	22	Unknown	12	2012-07-12	2012-07-18	6	0			0	1	0	0	0	0	0	0	0	0		0	0	0	0	HIV (+)	0	1	0	0	0	0	0	0	0	0	0	0	0
132	177	36	2012-07-16	2012-07-24				0	1	Hai Duong	8	Tailor	4	2012-07-16	2012-07-27	11	0			0	0	0	0	0	0	0	0	0	0		0	0	0	0	Pleural stick thickening (treated by Cephalosporin 3rd generation)	0	1	0	0	0	0	0	0	0	0	0	0	0
133	178	29	2012-07-16					1	0	Hai Phong	10	Engineer	1	2012-07-13	2012-07-18	5	0	Do not know		0	0	0	0	0	0	0	0	0	0		0	0	0	0	Gastritis	0	1	0	0	0	0	0	0	0	0	0	0	0
134	179	73	2012-07-16					0	1	Ha Noi	1	At home without job	3	2012-07-14	2012-07-19	5	0			0	0	0	0	0	0	0	0	0	0		0	0	0	0	Bronchial asthma for 10 years	0	1	0	0	0	0	0	0	0	0	0	0	0
135	180	35	2012-07-16	2012-07-20				0	1	Ha Noi	1	Farmer	8	2012-07-14	2012-07-26	12	0	Do not know		1	0	1	0	0	0	0	0	0	0		0	0	0	0		0	1	0	0	0	0	0	0	0	0	0	0	0
136	181	21	2012-07-16	2012-07-20				0	1	Ha Noi	1	Student	1	2012-07-14	2012-07-20	6	1		0	0	0	0	0	0	0	0	0	0	0		0	0	0	0	Gastritis	0	1	0	0	0	0	0	0	0	0	0	0	0
137	182	69	2012-07-16	2012-07-20				1	0	Ha Noi	1	Elderly	3	2012-07-15	2012-08-03	19	0	Ceftazidim 3g/day	1	0	1	0	1	0	0	0	0	0	0		0	0	0	0	Diagnosed diabetes for 7 years	0	1	0	0	0	0	0	0	0	0	0	0	0
138	183	23	2012-07-16					1	0	Nam Dinh	12	Carpenter	12	2012-07-15	2012-07-20	5	0		0	0	0	1	0	0	0	0	0	0	0		0	0	0	0		0	1	0	0	0	0	0	0	0	0	0	0	0
139	184	30	2012-07-16		2012-07-16			0	1	Ha Tinh	28	Farmer	8	2012-07-16	2012-07-23	7	0	Ceftazidim, amikacin, Metronidazol	1	0	0	1	0	0	0	0	0	0	0		0	0	0	0		0	1	0	0	0	0	0	0	0	0	0	0	0
140	185	37	2012-07-17					0	1	Bac Giang	14	Farmer	8	2012-07-16	2012-07-27	11	0	Cefixime	1	0	0	0	0	0	0	0	0	0	0		1	0	0	0	Kidney stones	0	1	0	0	0	0	0	0	0	0	0	0	0
141	186	59	2012-07-17	2012-07-23	2012-07-18			0	1	Ha Nam	4	Farmer	8	2012-07-16	2012-08-26	41	0		0	0	0	1	0	0	0	0	0	0	0		0	0	0	0		0	1	0	0	0	0	0	0	0	0	0	0	0
142	187	64	2012-07-17	2012-07-25	2012-07-20			0	1	Bac Giang	14	Retired	3	2012-07-16	2012-08-23	38	0	Do not know	0	0	0	0	0	0	0	0	0	0	0		0	0	0	0	Hypertension	0	1	0	0	0	0	0	0	0	0	0	0	0
143	188	78	2012-07-17	2012-07-23				1	0	Nam Dinh	12	Farmer	8	2012-07-16	2012-07-23	7	0			0	0	1	0	0	0	0	0	0	0		0	0	0	0		0	1	0	0	0	0	0	0	0	0	0	0	0
144	189	19	2012-07-17	2012-07-25				0	1	Ha Noi	1	Farmer	8	2012-07-16	2012-07-25	9	0			1	0	1	0	0	0	0	0	0	0		0	0	0	0		0	1	0	0	0	0	0	0	0	0	0	0	0
145	190	80	2012-07-17					0	1	Nam Dinh	12	Farmer	8	2012-07-16	2012-07-17	1	0	Augmentin; Caricin; NeoAxon 3g/day	1	0	0	0	0	0	0	0	0	0	0	Liver Cysts for 10 years	0	0	0	0		0	1	0	0	0	0	0	0	0	0	0	0	0
146	191	78	2012-07-17	2012-07-26	2012-07-20			1	0	Ha Noi	1	Farmer	8	2012-07-16	2012-08-27	42	0		0	0	0	1	0	0	0	0	0	0	0		0	0	0	0		0	1	0	0	0	0	0	0	0	0	0	0	0
147	192	37	2012-07-17					1	0	Ha Noi	1	Farmer	8	2012-07-17	2012-07-20	3	0			0	0	1	0	0	0	0	0	0	0		0	0	0	0		0	1	0	0	0	0	0	0	0	0	0	0	0
148	193	78	2012-07-18	2012-07-23				1	0	Hung Yen	3	Farmer	8	2012-07-17	2012-07-31	14	0			0	0	1	0	0	0	0	0	0	0		0	0	0	0		0	1	0	0	0	0	0	0	0	0	0	0	0
149	194	46	2012-07-18	2012-07-23				1	0	Ha Noi	1	Unknown	12	2012-07-17	2012-07-27	10	0			0	0	1	0	0	0	0	0	0	0		0	0	0	0		0	1	0	0	0	0	0	0	0	0	0	0	0
150	195	36	2012-07-18	2012-07-23				0	1	Nam Dinh	12	Worker	5	2012-07-17	2012-07-29	12	0			0	0	1	0	0	0	0	0	0	0		0	0	0	0		0	1	0	0	0	0	0	0	0	0	0	0	0
151	196	88	2012-07-18	2012-07-23				1	0	Bac Ninh	2	Unknown	12	2012-07-17	2012-07-27	10	0	Cefixime	1	0	0	1	0	0	0	0	0	0	0		0	0	0	0		0	1	0	0	0	0	0	0	0	0	0	0	0
152	197	53	2012-07-18					0	1	Nghe An	27	Officer	1	2012-07-18	2012-07-24	6	0			0	0	0	0	0	0	0	0	0	0		0	0	0	0	Thyroid fibroid	0	1	0	0	0	0	0	0	0	0	0	0	0
153	198	26	2012-07-18	2012-07-24				0	1	Ha Noi	1	Tailor	4	2012-07-18	2012-07-25	7	0			0	0	0	0	1	0	0	0	0	0		0	0	0	0	Diagnosed rheumatic heart, mitral insufficiency for 2 years.	0	1	0	0	0	0	0	0	0	0	0	0	0
154	199	45	2012-07-19	2012-07-24				0	1	Hung Yen	3	Unknown	12	2012-07-18	2012-07-27	9	0			0	1	0	0	0	0	0	0	0	0		1	1	0	0	Chronic renal failure for 1 month	0	1	0	0	0	0	0	0	0	0	0	0	0
155	200	61	2012-07-19	2012-07-25				0	1	Hung Yen	3	Unknown	12	2012-07-18	2012-08-01	14	0			0	1	0	1	0	0	0	0	0	0		0	0	0	0	Diabetes type II and Hypertension for 1 year	0	1	0	0	0	0	0	0	0	0	0	0	0
156	201	22	2012-07-19	2012-07-25				1	0	Thai Binh	11	Unknown	12	2012-07-18	2012-07-25	7	0			0	0	0	0	0	0	0	0	0	0		0	0	1	0	Intellectual underdevelopment (after treatment for lung flukes migrate to the brain)	0	1	0	0	0	0	0	0	0	0	0	0	0
157	202	30	2012-07-20					1	0	Nam Dinh	12	Farmer	8	2012-07-19	2012-07-23	4	0			0	1	0	0	0	0	0	0	0	1		0	0	0	0		0	0	0	0	0	0	0	0	0	0	0	0	0
158	203	45	2012-07-20	2012-07-24				1	0	Bac Ninh	2	Unknown	12	2012-07-19	2012-08-03	15	0			0	0	1	0	0	0	0	0	0	0		0	0	0	0		0	1	0	0	0	0	0	0	0	0	0	0	0
159	204	35	2012-07-20	2012-07-24				0	1	Thai Binh	11	Unknown	12	2012-07-19	2012-08-17	29	0		0	0	1	0	0	0	0	0	0	0	0		0	0	0	0	AIDS	0	1	0	0	0	0	0	0	0	0	0	0	0
160	205	48	2012-07-23	2012-07-27				0	1	Cao Bang	18	Farmer	8	2012-07-20	2012-08-03	14	0			0	0	1	0	0	0	0	0	0	0		0	0	0	0		0	1	0	0	0	0	0	0	0	0	0	0	0
161	206	56	2012-07-23					0	1	Ha Noi	1	Freelancer	12	2012-07-21	2012-07-25	4	0			0	1	0	1	0	0	0	0	0	0		0	0	0	0		0	1	0	0	0	0	0	0	0	0	0	0	0
162	207	85	2012-07-23	2012-07-26				0	1	Bac Ninh	2	Elderly	3	2012-07-20	2012-08-02	13	0	Do not know		0	0	1	0	0	0	0	0	0	0		0	0	0	0		0	1	0	0	0	0	0	0	0	0	0	0	0
163	208	70	2012-07-23					0	1	Ha Noi	1	Unknown	12	2012-07-20	2012-07-25	5	0			0	0	0	0	1	0	0	0	0	0		0	0	0	0	Coronary heart disease	0	1	0	0	0	0	0	0	0	0	0	0	0
164	209	55	2012-07-23					1	0	Ha Noi	1	Farmer	8	2012-07-20	2012-07-24	4	0			0	1	0	0	0	0	1	0	0	1		0	0	0	0		0	1	0	0	0	0	0	0	0	0	0	0	0
165	210	31	2012-07-23		2012-07-23			1	0	Hai Phong	10	Freelancer	12	2012-07-22	2012-07-26	4	0		0	0	0	1	0	0	0	0	0	0	0		0	0	0	0		0	1	0	0	0	0	0	0	0	0	0	0	0
166	211	48	2012-07-23	2012-07-27				1	0	Vinh Phuc	5	Capenter	12	2012-07-21	2012-08-02	12	0			0	0	0	0	0	0	1	0	0	0		0	0	0	0		0	1	0	0	0	0	0	0	0	0	0	0	0
167	212	87	2012-07-23	2012-07-30				0	1	Ha Noi	1	Unknown	12	2012-07-23	2012-08-03	11	0			0	0	0	0	0	0	0	0	0	0		0	0	0	0	Pain of spine for 5 years.	0	1	0	0	0	0	0	0	0	0	0	0	0
168	213	52	2012-07-23	2012-07-26				1	0	Nam Dinh	12	Farmer	8	2012-07-20	2012-07-27	7	0			0	0	1	0	0	0	0	0	0	0		0	0	0	0		0	1	0	0	0	0	0	0	0	0	0	0	0
169	214	54	2012-07-23	2012-07-27				1	0	Nam Dinh	12	Farmer	8	2012-07-20	2012-07-27	7	0			0	0	1	0	0	0	0	0	0	0		0	0	0	0		0	1	0	0	0	0	0	0	0	0	0	0	0
170	215	63	2012-07-23		2012-07-23			1	0	Ha Nam	4	Retired	3	2012-07-23	2012-07-23	0	1		0	0	0	0	0	0	0	0	0	0	0		0	0	0	0	COPD has been treated many times for 6 years	0	1	0	0	0	0	0	0	0	0	0	0	0
171	216	31	2012-07-23	2012-07-26				0	1	Bac Giang	14	Farmer	8	2012-07-20	2012-07-26	6	0			0	0	1	0	0	0	0	0	0	0		0	0	0	0		0	1	0	0	0	0	0	0	0	0	0	0	0
172	217	25	2012-07-24					1	0	Quang Ninh	9	Worker	5	2012-07-23	2012-07-25	2	0			0	0	0	0	0	0	1	0	0	0		0	0	0	0		0	1	0	0	0	0	0	0	0	0	0	0	0
173	218	25	2012-07-24	2012-07-26				0	1	Hung Yen	3	Unknown	12	2012-07-23	2012-07-27	4	0			0	0	1	0	0	0	0	0	0	0		0	0	0	0		0	1	0	0	0	0	0	0	0	0	0	0	0
174	219	34	2012-07-24	2012-07-30	2012-07-24			1	0	Ha Tinh	28	Farmer	8	2012-07-23	2012-08-20	28	0	Do not know	0	0	1	0	0	0	0	0	0	1	0		0	0	0	0		0	1	0	0	0	0	0	0	0	0	0	0	0
175	220	46	2012-07-24	2012-07-31				0	1	Ha Noi	1	Unknown	12	2012-07-23	2012-08-03	11	0			0	0	0	0	0	0	0	0	0	0		0	0	0	0	Bronchitis	0	1	0	0	0	0	0	0	0	0	0	0	0
176	221	45	2012-07-24	2012-07-30				1	0	Nam Dinh	12	Worker	5	2012-07-23	2012-08-03	11	0			0	1	0	1	0	0	0	0	0	0		0	0	0	0	Gout for 10 years (regular treatment); Diabetes type II	0	1	0	0	0	0	0	0	0	0	0	0	0
177	222	39	2012-07-25	2012-07-31	2012-07-30			1	0	Nam Dinh	12	Freelancer	12	2012-07-24	2012-08-02	9	0		0	0	0	1	0	0	0	0	0	0	0		0	0	0	0		0	1	0	0	0	0	0	0	0	0	0	0	0
178	223	35	2012-07-25	2012-07-27				1	0	Ha Noi	1	Seller	4	2012-07-24	2012-08-03	10	0			0	1	1	0	0	0	0	0	0	0		0	0	0	0		0	1	0	0	0	0	0	0	0	0	0	0	0
179	224	43	2012-07-25	2012-07-30	2012-07-25			1	0	Vinh Phuc	5	Unknown	12	2012-07-25	2012-08-22	28	0		0	0	1	0	0	0	0	0	0	0	1		0	0	0	0	Joint pain	0	1	0	0	0	0	0	0	0	0	0	0	0
180	225	70	2012-07-26	2012-07-31				0	1	Bac Giang	14	Elderly	3	2012-07-25	2012-08-06	12	0			0	0	0	0	0	0	0	0	0	0		0	0	1	0	Neuralgia	0	1	0	0	0	0	0	0	0	0	0	0	0
181	226	52	2012-07-26	2012-07-31				0	1	Lang Son	15	Worker	5	2012-07-25	2012-08-02	8	0			0	0	1	0	0	0	0	0	0	0		0	0	0	0		0	1	0	0	0	0	0	0	0	0	0	0	0
182	227	28	2012-07-26	2012-07-31	2012-07-26			0	1	Ha Noi	1	Worker	5	2012-07-25	2012-08-02	8	0	Ampicilin 12g/dayx3days; Trexone 4g/dayx3days	1	0	0	1	0	0	0	0	0	0	0		0	0	0	0		0	1	0	0	0	0	0	0	0	0	0	0	0
183	228	54	2012-07-26	2012-07-30				1	0	Bac Ninh	2	Farmer	8	2012-07-25	2012-07-31	6	0			0	1	0	1	0	0	0	0	0	0		0	0	0	0		0	1	0	0	0	0	0	0	0	0	0	0	0
184	229	64	2012-07-26	2012-08-01	2012-07-26			0	1	Ha Noi	1	Retired	3	2012-07-26	2012-08-07	12	0		0	0	1	0	1	0	0	0	0	0	0	Fatty liver	0	0	0	0	Hypertension	0	1	0	0	0	0	0	0	0	0	0	0	0
185	230	58	2012-07-27	2012-08-01				1	0	Ha Noi	1	Retired	3	2012-07-26	2012-08-02	7	0			0	1	0	0	0	0	0	0	0	0		0	0	0	0	AIDS	0	1	0	0	0	0	0	0	0	0	0	0	0
186	231	48	2012-07-27	2012-08-01				1	0	Hung Yen	3	Farmer	8	2012-07-26	2012-08-07	12	0	Cefolactam 4g/day; Amikacin 1g/day; Dexamethason 80mg/day; Medaxon 4g/day; Selemycin 1g/day	1	0	1	0	0	0	0	0	0	0	0		0	0	0	0	Diagnosed Leukemia for 3 years.	0	1	0	0	0	0	0	0	0	0	0	0	0
187	232	57	2012-07-27	2012-08-01				0	1	Bac Ninh	2	Unknown	12	2012-07-26	2012-08-01	6	0			0	1	0	1	0	0	0	0	0	0		0	0	0	0		0	1	0	0	0	0	0	0	0	0	0	0	0
188	233	57	2012-07-27	2012-08-01	2012-07-30			0	1	Tuyen Quang	19	Farmer	8	2012-07-26	2012-08-02	7	0		0	0	0	1	0	0	0	0	0	0	0		0	0	0	0		0	1	0	0	0	0	0	0	0	0	0	0	0
189	234	19	2012-07-30					1	0	Quang Ninh	9	Pupil	1	2012-07-27	2012-07-31	4	0			0	0	1	0	0	0	0	0	0	0		0	0	0	0		0	1	0	0	0	0	0	0	0	0	0	0	0
190	235	19	2012-07-30					1	0	Ha Noi	1	Pupil	1	2012-07-27	2012-07-30	3	0			0	0	1	0	0	0	0	0	0	0		0	0	0	0		0	1	0	0	0	0	0	0	0	0	0	0	0
191	236	54	2012-07-30					0	1	Ha Noi	1	Farmer	8	2012-07-27	2012-08-03	7	0			0	1	0	0	0	0	0	0	0	0		1	1	0	0	Chronic renal failure - hemodyalysis 3 times/week.	0	1	0	0	0	0	0	0	0	0	0	0	0
192	237	26	2012-07-30					0	1	Ha Noi	1	Accountant	1	2012-07-28	2012-07-31	3	0			0	0	1	0	0	0	0	0	0	0		0	0	0	0		0	1	0	0	0	0	0	0	0	0	0	0	0
193	238	29	2012-07-30					1	0	Ha Noi	1	Unknown	12	2012-07-27	2012-07-31	4	0			0	1	0	0	0	0	0	0	0	0		0	0	0	0	HIV (+)	0	1	0	0	0	0	0	0	0	0	0	0	0
194	239	42	2012-07-30	2012-08-02				0	1	Nghe An	27	Farmer	8	2012-07-27	2012-08-02	6	0		0	0	0	1	0	0	0	0	0	0	0		0	0	0	0		0	1	0	0	0	0	0	0	0	0	0	0	0
195	240	25	2012-07-30					0	1	Ha Noi	1	Translator	1	2012-07-27	2012-07-31	4	0			0	0	1	0	0	0	0	0	0	0		0	0	0	0		0	1	0	0	0	0	0	0	0	0	0	0	0
196	241	41	2012-07-30	2012-08-06				1	0	Ha Noi	1	Farmer	8	2012-07-30	2012-08-10	11	0			0	0	1	0	0	0	0	0	0	0		0	0	0	0		0	1	0	0	0	0	0	0	0	0	0	0	0
197	242	41	2012-07-30					1	0	Nam Dinh	12	Farmer	8	2012-07-30	2012-08-01	2	0			0	0	1	0	0	0	0	0	0	0		0	0	0	0		0	1	0	0	0	0	0	0	0	0	0	0	0
198	243	17	2012-07-31	2012-08-06				1	0	Bac Giang	14	Pupil	1	2012-07-30	2012-08-14	15	0			0	0	1	0	0	0	0	0	0	0		0	0	0	0		0	1	0	0	0	0	0	0	0	0	0	0	0
199	244	29	2012-07-31					0	1	Ha Noi	1	Officer	1	2012-07-30	2012-08-01	2	0			1	0	0	0	0	0	0	0	0	0		0	0	0	0	11 weeks pregnant	0	1	0	0	0	0	0	0	0	0	0	0	0
200	245	27	2012-07-31	2012-08-06				1	0	Ha Nam	4	Mechanic	12	2012-07-30	2012-08-17	18	0	ARV		0	1	0	0	0	0	0	0	0	0		0	0	0	0	AIDS	0	1	0	0	0	0	0	0	0	0	0	0	0
201	246	23	2012-07-31					1	0	Ha Noi	1	Student	1	2012-07-30	2012-08-01	2	0			0	0	1	0	0	0	0	0	0	0		0	0	0	0		0	1	0	0	0	0	0	0	0	0	0	0	0
202	247	53	2012-07-31					1	0	Ha Noi	1	Farmer	8	2012-07-30	2012-08-04	5	1		0	0	0	0	0	0	0	0	0	0	0		0	0	0	0	Duodenal ulcer	0	1	0	0	0	0	0	0	0	0	0	0	0
203	248	70	2012-08-01					1	0	Hung Yen	3	Farmer	8	2012-07-31	2012-08-02	2	0			0	0	1	0	0	0	0	0	0	0		0	0	0	0		0	1	0	0	0	0	0	0	0	0	0	0	0
204	249	47	2012-08-01	2012-08-06				1	0	Ha Noi	1	Farmer	8	2012-07-31	2012-08-06	6	0			0	0	1	0	0	0	0	0	0	0		0	0	0	0		0	1	0	0	0	0	0	0	0	0	0	0	0
205	250	27	2012-08-01	2012-08-06				1	0	Yen Bai	21	Farmer	8	2012-07-31	2012-08-09	9	0			0	0	1	0	0	0	0	0	0	0		0	0	0	0		0	1	0	0	0	0	0	0	0	0	0	0	0
206	251	37	2012-08-01					1	0	Nghe An	27	Farmer	8	2012-07-31	2012-08-03	3	0	Aterakine		0	0	1	0	0	0	0	0	0	0		0	0	0	0		0	1	0	0	0	0	0	0	0	0	0	0	0
207	252	25	2012-08-01	2012-08-06	2012-08-01			0	1	Ha Noi	1	Farmer	8	2012-07-31	2012-08-15	15	1		0	0	0	1	0	0	0	0	0	0	0		0	0	0	0		0	1	0	0	0	0	0	0	0	0	0	0	0
208	253	63	2012-08-01	2012-08-07	2012-08-01			1	0	Hai Phong	10	Wounded soldier	3	2012-08-01	2012-08-24	23	0		0	0	0	1	0	0	0	0	0	0	0		0	0	0	0		0	1	0	0	0	0	0	0	0	0	0	0	0
209	254	50	2012-08-02	2012-08-07				1	0	Ha Noi	1	Worker	5	2012-08-01	2012-08-08	7	0			0	0	1	0	0	0	0	0	0	0		0	0	0	0		0	1	0	0	0	0	0	0	0	0	0	0	0
210	255	32	2012-08-02					1	0	Ha Noi	1	Farmer	8	2012-08-01	2012-08-03	2	0			0	0	1	0	0	0	0	0	0	0		0	0	0	0		0	1	0	0	0	0	0	0	0	0	0	0	0
211	256	29	2012-08-02	2012-08-07				1	0	Ha Noi	1	Farmer	8	2012-08-01	2012-08-15	14	0		0	0	0	1	0	0	0	0	0	0	0		0	0	0	0		0	1	0	0	0	0	0	0	0	0	0	0	0
212	257	53	2012-08-03	2012-08-08				0	1	Bac Ninh	2	Farmer	8	2012-08-02	2012-08-15	13	0		0	0	0	1	0	0	0	0	0	0	0		0	0	0	0		0	1	0	0	0	0	0	0	0	0	0	0	0
213	258	52	2012-08-03	2012-08-08				1	0	Da Nang	29	Electrician	12	2012-08-02	2012-08-10	8	0			0	0	1	0	0	0	0	0	0	0		0	0	0	0		0	1	0	0	0	0	0	0	0	0	0	0	0
214	259	55	2012-08-03					1	0	Ha Noi	1	Freelancer	12	2012-08-02	2012-08-06	4	0			0	0	1	0	0	0	0	0	0	0		0	0	0	0		0	1	0	0	0	0	0	0	0	0	0	0	0
215	260	22	2012-08-03					0	1	Ha Noi	1	Farmer	8	2012-08-02	2012-08-06	4	0			0	0	1	0	0	0	0	0	0	0		0	0	0	0		0	1	0	0	0	0	0	0	0	0	0	0	0
216	261	72	2012-08-06	2012-08-08				0	1	Hai Phong	10	Farmer	8	2012-08-03	2012-08-10	7	0			0	0	1	0	0	0	0	0	0	0		0	0	0	0		0	1	0	0	0	0	0	0	0	0	0	0	0
217	262	69	2012-08-06	2012-08-08				0	1	Hung Yen	3	Farmer	8	2012-08-03	2012-08-08	5	0		0	0	0	1	0	0	0	0	0	0	0		0	0	0	0		0	1	0	0	0	0	0	0	0	0	0	0	0
218	263	22	2012-08-06					0	1	Hung Yen	3	Worker	5	2012-08-03	2012-08-08	5	0		0	0	0	1	0	0	0	0	0	0	0		0	0	0	0		0	1	0	0	0	0	0	0	0	0	0	0	0
219	264	48	2012-08-06	2012-08-09				1	0	Ha Noi	1	Farmer	8	2012-08-03	2012-08-13	10	0			0	1	0	0	0	0	0	0	0	0		0	0	0	0	HIV (+)	0	1	0	0	0	0	0	0	0	0	0	0	0
220	265	49	2012-08-06	2012-08-09				0	1	Son La	23	Farmer	8	2012-08-03	2012-08-10	7	0			0	0	1	0	0	0	0	0	0	0		0	0	0	0		0	1	0	0	0	0	0	0	0	0	0	0	0
221	266	37	2012-08-06					0	1	Ha Noi	1	Worker	5	2012-08-04	2012-08-08	4	0			0	0	1	0	0	0	0	0	0	0		0	0	0	0		0	1	0	0	0	0	0	0	0	0	0	0	0
222	267	60	2012-08-06	2012-08-10				0	1	Ha Noi	1	Retired	3	2012-08-04	2012-08-13	9	0	Do not know		0	1	0	1	0	0	0	0	0	0		0	0	0	0	Diagnosed diabetes type II for 9 years (with regular treatment at BMH)	0	1	0	0	0	0	0	0	0	0	0	0	0
223	268	27	2012-08-06	2012-08-10				0	1	Ha Noi	1	Business	1	2012-08-04	2012-08-10	6	0			0	1	1	0	0	0	0	0	0	0		0	0	0	0		0	1	0	0	0	0	0	0	0	0	0	0	0
224	269	54	2012-08-06	2012-08-08				0	1	Nam Dinh	12	Unknown	12	2012-08-05	2012-08-08	3	0			0	0	1	0	0	0	0	0	0	0		0	0	0	0		0	1	0	0	0	0	0	0	0	0	0	0	0
225	270	23	2012-08-06					0	1	Bac Ninh	2	Worker	5	2012-08-05	2012-08-08	3	0	Neucerixone; Ampicilin	1	0	0	1	0	0	0	0	0	0	0		0	0	0	0		0	1	0	0	0	0	0	0	0	0	0	0	0
226	271	50	2012-08-06	2012-08-08				0	1	Nghe An	27	Seller	4	2012-08-05	2012-08-08	3	0	Dexamethason		0	0	1	0	0	0	0	0	0	0		0	0	0	0		0	1	0	0	0	0	0	0	0	0	0	0	0
227	272	47	2012-08-06	2012-08-08				1	0	Ha Nam	4	Farmer	8	2012-08-03	2012-08-08	5	0			0	0	1	0	0	0	0	0	0	0		0	0	0	0		0	1	0	0	0	0	0	0	0	0	0	0	0
228	273	39	2012-08-06	2012-08-10				1	0	Bac Ninh	2	Worker	5	2012-08-04	2012-08-24	20	0		0	0	0	1	0	0	0	0	0	0	0		0	0	0	0		0	1	0	0	0	0	0	0	0	0	0	0	0
229	274	83	2012-08-06	2012-08-10				0	1	Ha Noi	1	Retired	3	2012-08-05	2012-08-10	5	0			0	0	0	0	0	0	0	0	0	0		0	0	0	0	Hypertension	0	1	0	0	0	0	0	0	0	0	0	0	0
230	275	40	2012-08-06	2012-08-09				1	0	Tuyen Quang	19	Teacher	1	2012-08-02	2012-08-09	7	0			0	0	1	0	0	0	0	0	0	0		0	0	0	0		0	1	0	0	0	0	0	0	0	0	0	0	0
231	276	24	2012-08-07					1	0	Ha Noi	1	Architect	1	2012-08-06	2012-08-10	4	1		0	0	0	1	0	0	0	0	0	0	0		0	0	0	0		0	1	0	0	0	0	0	0	0	0	0	0	0
232	277	62	2012-08-07	2012-08-13				0	1	Ha Tinh	28	Farmer	8	2012-08-06	2012-08-24	18	0			0	0	1	0	0	0	0	0	0	0		0	0	0	0		0	1	0	0	0	0	0	0	0	0	0	0	0
233	278	39	2012-08-07					0	1	Ha Noi	1	Freelancer	12	2012-08-06	2012-08-08	2	0			0	0	1	0	0	0	0	0	0	0		0	0	0	0		0	1	0	0	0	0	0	0	0	0	0	0	0
234	279	17	2012-08-07					1	0	Nghe An	27	Pupil	1	2012-08-06	2012-08-09	3	0			0	0	1	0	0	0	0	0	0	0		0	0	0	0		0	1	0	0	0	0	0	0	0	0	0	0	0
235	280	46	2012-08-07	2012-08-13	2012-08-07			1	0	Thanh Hoa	26	Unknown	12	2012-08-07	2012-08-24	17	0		0	0	0	1	0	0	0	0	0	0	0		0	0	0	0		0	1	0	0	0	0	0	0	0	0	0	0	0
236	281	27	2012-08-08					0	1	Hai Duong	8	Nurse	2	2012-08-07	2012-08-10	3	0			1	0	1	0	0	0	0	0	0	0		0	0	0	0	33 weeks pregnant	0	1	0	0	0	0	0	0	0	0	0	0	0
237	282	36	2012-08-08	2012-08-13	2012-08-08			0	1	Ha Noi	1	Worker	5	2012-08-07	2012-08-14	7	0		0	0	0	1	0	0	0	0	0	0	0		0	0	0	0		0	1	0	0	0	0	0	0	0	0	0	0	0
238	283	18	2012-08-08	2012-08-13				0	1	Bac Ninh	2	Farmer	8	2012-08-07	2012-08-13	6	0			1	0	1	0	0	0	0	0	0	0		0	0	0	0	11 weeks pregnant	0	1	0	0	0	0	0	0	0	0	0	0	0
239	284	68	2012-08-08	2012-08-13				0	1	Hung Yen	3	Elderly	3	2012-08-07	2012-08-20	13	0			0	0	1	0	0	0	0	0	0	0		0	0	0	0		0	1	0	0	0	0	0	0	0	0	0	0	0
240	285	36	2012-08-08	2012-08-13				0	1	Hoa Binh	6	Farmer	8	2012-08-07	2012-08-13	6	0			0	0	0	0	0	0	0	0	0	0		0	0	0	0	Diagnosed hypothyroidism for 2 months with regular treatment of National Hospital of Endocrinolody -Levothyrox 50mg/day, and quited for 1 month)	0	1	0	0	0	0	0	0	0	0	0	0	0
241	286	30	2012-08-08	2012-08-13				0	1	Nam Dinh	12	Farmer	8	2012-08-07	2012-08-21	14	0			0	0	1	0	0	0	0	0	0	0		0	0	0	0		0	1	0	0	0	0	0	0	0	0	0	0	0
242	287	51	2012-08-08					0	1	Nghe An	27	Retired	3	2012-08-07	2012-08-10	3	0			0	0	0	0	0	0	1	0	0	0	HBeAg (+)	0	0	0	0		0	1	0	0	0	0	0	0	0	0	0	0	0
243	288	34	2012-08-08	2012-08-13				0	1	Nam Dinh	12	Farmer	8	2012-08-07	2012-08-20	13	0			0	0	1	0	0	0	0	0	0	0		0	0	0	0		0	1	0	0	0	0	0	0	0	0	0	0	0
244	289	27	2012-08-08	2012-08-13	2012-08-08			0	1	Nghe An	27	Freelancer	12	2012-08-07	2012-09-14	38	0		0	0	1	0	0	0	0	0	0	0	0		1	1	0	0		0	1	0	0	0	0	0	0	0	0	0	0	0
245	290	46	2012-08-09					1	0	Hung Yen	3	Farmer	8	2012-08-08	2012-08-10	2	0			0	0	1	0	0	0	0	0	0	0		0	0	0	0		0	1	0	0	0	0	0	0	0	0	0	0	0
246	291	23	2012-08-09					0	1	Hung Yen	3	Farmer	8	2012-08-08	2012-08-10	2	0			1	0	1	0	0	0	0	0	0	0		0	0	0	0	12 weeks pregnant	0	1	0	0	0	0	0	0	0	0	0	0	0
247	292	28	2012-08-09					0	1	Hai Phong	10	Teacher	1	2012-08-08	2012-08-10	2	0	Imipenem + Metronidazol	1	0	0	1	0	0	0	0	0	0	0		0	0	0	0		0	1	0	0	0	0	0	0	0	0	0	0	0
248	293	15	2012-08-09	2012-08-14				1	0	Bac Ninh	2	Pupil	1	2012-08-08	2012-08-14	6	0			0	0	1	0	0	0	0	0	0	0		0	0	0	0		0	1	0	0	0	0	0	0	0	0	0	0	0
249	294	70	2012-08-09	2012-08-14				0	1	Vinh Phuc	5	Farmer	8	2012-08-08	2012-08-21	13	0	Medaxon 4g/day	1	0	0	0	0	0	0	0	0	0	0		0	0	0	0	Hypertension	0	1	0	0	0	0	0	0	0	0	0	0	0
250	295	75	2012-08-09					0	1	Bac Giang	14	Retired	3	2012-08-08	2012-08-10	2	0			0	0	0	0	0	0	0	0	0	0		0	0	0	0	Hypertension	0	1	0	0	0	0	0	0	0	0	0	0	0
251	296	43	2012-08-10	2012-08-15				0	1	Ha Noi	1	Farmer	8	2012-08-09	2012-08-16	7	0			0	0	1	0	0	0	0	0	0	0		0	0	0	0		0	1	0	0	0	0	0	0	0	0	0	0	0
252	297	66	2012-08-10	2012-08-15				0	1	Ha Noi	1	Retired	3	2012-08-09	2012-08-17	8	0			0	0	1	0	0	0	0	0	0	0		0	0	0	0		0	1	0	0	0	0	0	0	0	0	0	0	0
253	298	34	2012-08-10					0	1	Bac Giang	14	Farmer	8	2012-08-09	2012-08-14	5	0			0	0	1	0	0	0	0	0	0	0		0	0	0	0		0	1	0	0	0	0	0	0	0	0	0	0	0
254	299	70	2012-08-10	2012-08-15				1	0	Yen Bai	21	Retired	3	2012-08-09	2012-08-28	19	0			0	0	1	0	0	0	0	0	0	0		0	0	0	0		0	1	0	0	0	0	0	0	0	0	0	0	0
255	300	49	2012-08-10					1	0	Thanh Hoa	26	Farmer	8	2012-08-10	2012-08-14	4	0			0	0	0	0	0	0	1	0	0	0	Diagnosed HB for 2 years	0	0	0	0		0	1	0	0	0	0	0	0	0	0	0	0	0
256	301	29	2012-08-10	2012-08-16	2012-08-10			0	1	Son La	23	Teacher	1	2012-08-10	2012-08-29	19	0		0	0	0	1	0	0	0	0	0	0	0		0	0	0	0		0	1	0	0	0	0	0	0	0	0	0	0	0
257	302	42	2012-08-10	2012-08-15				1	0	Thanh Hoa	26	Freelancer	12	2012-08-09	2012-08-29	20	0		0	0	0	1	0	0	0	0	0	0	0		0	0	0	0		0	1	0	0	0	0	0	0	0	0	0	0	0
258	303	33	2012-08-10	2012-08-16				0	1	Thanh Hoa	26	Teacher	1	2012-08-10	2012-08-17	7	0			0	1	0	0	0	0	0	0	0	0		0	0	0	0	AIDS	0	1	0	0	0	0	0	0	0	0	0	0	0
259	304	46	2012-08-13	2012-08-16				0	1	Yen Bai	21	Unknown	12	2012-08-10	2012-09-25	46	0		0	0	0	0	0	0	0	0	0	0	0		0	0	1	0		0	1	0	0	0	0	0	0	0	0	0	0	0
260	305	26	2012-08-13	2012-08-16				1	0	Phu Tho	7	Freelancer	12	2012-08-10	2012-08-22	12	0			0	1	0	0	0	0	0	0	0	0		0	0	0	0	AIDS	0	1	0	0	0	0	0	0	0	0	0	0	0
261	306	15	2012-08-13	2012-08-17				0	1	Phu Tho	7	Pupil	1	2012-08-11	2012-08-24	13	0		0	0	0	1	0	0	0	0	0	0	0		0	0	0	0		0	1	0	0	0	0	0	0	0	0	0	0	0
262	307	38	2012-08-13	2012-08-17				1	0	Hung Yen	3	Farmer	8	2012-08-11	2012-08-27	16	0		0	0	0	1	0	0	0	0	0	0	0		0	0	0	0		0	1	0	0	0	0	0	0	0	0	0	0	0
263	308	29	2012-08-13					0	1	Ha Noi	1	Officer	1	2012-08-10	2012-08-15	5	0			0	0	1	0	0	0	0	0	0	0		0	0	0	0		0	1	0	0	0	0	0	0	0	0	0	0	0
264	309	29	2012-08-13	2012-08-16				1	0	Bac Ninh	2	Freelancer	12	2012-08-10	2012-08-20	10	0	Medrol 16mg/day	0	0	1	0	0	0	0	0	0	0	0		0	0	0	0	Diagnosed SLE for 1 year with regular treatment.	0	1	0	0	0	0	0	0	0	0	0	0	0
265	310	30	2012-08-13					1	0	Ha Noi	1	Worker	5	2012-08-12	2012-08-15	3	0			0	0	1	0	0	0	0	0	0	0		0	0	0	0		0	1	0	0	0	0	0	0	0	0	0	0	0
266	311	57	2012-08-13	2012-08-17				0	1	Bac Giang	14	Farmer	8	2012-08-11	2012-08-23	12	0			0	0	1	0	0	0	0	0	0	0		0	0	0	0		0	1	0	0	0	0	0	0	0	0	0	0	0
267	312	48	2012-08-14	2012-08-20	2012-08-13			1	0	Thai Binh	11	Farmer	8	2012-08-13	2012-08-29	16	0		0	0	0	1	0	0	0	0	0	0	0		0	0	0	0		0	1	0	0	0	0	0	0	0	0	0	0	0
268	313	80	2012-08-14					0	1	Ninh Binh	13	Elderly	3	2012-08-13	2012-08-16	3	0			0	0	1	0	0	0	0	0	0	0		0	0	0	0		0	1	0	0	0	0	0	0	0	0	0	0	0
269	314	40	2012-08-14	2012-08-20				0	1	Ha Noi	1	Freelancer	12	2012-08-13	2012-08-24	11	0	Cefuroxime	1	0	0	1	0	0	0	0	0	0	0		0	0	0	0		0	1	0	0	0	0	0	0	0	0	0	0	0
270	315	71	2012-08-14					1	0	Hai Duong	8	Retired	3	2012-08-13	2012-08-17	4	0			0	0	1	0	0	0	0	0	0	0		0	0	0	0		0	1	0	0	0	0	0	0	0	0	0	0	0
271	316	29	2012-08-14	2012-08-20				0	1	Bac Giang	14	Farmer	8	2012-08-13	2012-08-27	14	0			0	1	0	0	0	0	0	0	0	0		0	0	0	0	AIDS	0	1	0	0	0	0	0	0	0	0	0	0	0
272	317	43	2012-08-14					0	1	Hai Duong	8	Farmer	8	2012-08-13	2012-08-17	4	0			0	1	0	0	0	0	0	0	0	0		0	0	0	1	Colon cancer (had surgery 4 months ago)	0	1	0	0	0	0	0	0	0	0	0	0	0
273	318	57	2012-08-14	2012-08-20				1	0	Vinh Phuc	5	Retired	3	2012-08-13	2012-08-27	14	0			0	1	0	1	0	0	0	0	0	1		0	0	0	0	Diabetes for 2 years	0	1	0	0	0	0	0	0	0	0	0	0	0
274	319	18	2012-08-14					1	0	Nam Dinh	12	Pupil	1	2012-08-13	2012-08-17	4	0			0	0	1	0	0	0	0	0	0	0		0	0	0	0		0	1	0	0	0	0	0	0	0	0	0	0	0
275	320	56	2012-08-14	2012-08-20	2012-08-14			1	0	Ha Noi	1	Farmer	8	2012-08-13	2012-08-27	14	0	Do not know	0	0	0	1	0	0	0	0	0	0	0		0	0	0	0		0	1	0	0	0	0	0	0	0	0	0	0	0
276	321	63	2012-08-14	2012-08-20	2012-08-15			1	0	Dak Lak	29	Farmer	8	2012-08-14	2012-08-27	13	0		0	0	0	1	0	0	0	0	0	0	0		0	0	0	0		0	1	0	0	0	0	0	0	0	0	0	0	0
277	322	60	2012-08-14	2012-08-20				1	0	Thai Binh	11	Retired	3	2012-08-13	2012-08-22	9	0			0	0	1	0	0	0	0	0	0	0		0	0	0	0		0	1	0	0	0	0	0	0	0	0	0	0	0
278	323	75	2012-08-15	2012-08-20	2012-08-17			1	0	Ha Noi	1	Retired	3	2012-08-14	2012-08-31	17	0	Do not know	0	0	1	0	0	0	0	0	0	0	1		0	0	0	0	Diagnosed Cirrhosis in 5/2011	0	1	0	0	0	0	0	0	0	0	0	0	0
279	324	32	2012-08-15	2012-08-20				1	0	Ha Noi	1	Officer	1	2012-08-14	2012-09-12	29	0			0	1	1	0	0	0	0	0	0	0		0	0	0	0		0	1	0	0	0	0	0	0	0	0	0	0	0
280	325	50	2012-08-15					1	0	Thai Binh	11	Farmer	8	2012-08-14	2012-08-20	6	0			0	1	0	0	0	0	1	0	0	1		0	0	0	0	Diagnosed HB for 7 years	0	1	0	0	0	0	0	0	0	0	0	0	0
281	326	28	2012-08-15					0	1	Ha Noi	1	Engineer	1	2012-08-14	2012-08-17	3	0	Cefepime	1	0	0	1	0	0	0	0	0	0	0		0	0	0	0		0	1	0	0	0	0	0	0	0	0	0	0	0
282	327	51	2012-08-15	2012-08-20				1	0	Tuyen Quang	19	Freelancer	12	2012-08-14	2012-08-22	8	0			0	0	1	0	0	0	0	0	0	0		0	0	0	0		0	1	0	0	0	0	0	0	0	0	0	0	0
283	328	67	2012-08-15	2012-08-20				0	1	Hai Duong	8	Retired	3	2012-08-14	2012-08-21	7	0			0	1	0	0	0	0	0	0	0	0		1	1	0	0		0	1	0	0	0	0	0	0	0	0	0	0	0
284	329	27	2012-08-15					0	1	Ha Noi	1	Officer	1	2012-08-14	2012-08-17	3	0			1	0	1	0	0	0	0	0	0	0		0	0	0	0	24 weeks pregnant	0	1	0	0	0	0	0	0	0	0	0	0	0
285	330	47	2012-08-15	2012-08-20	2012-08-16			1	0	Ha Noi	1	Unknown	12	2012-08-14	2012-08-20	6	0	Do not know	0	0	0	1	0	0	0	0	0	0	0		0	0	0	0		0	1	0	0	0	0	0	0	0	0	0	0	0
286	331	60	2012-08-15					0	1	Ha Tinh	28	Unknown	12	2012-08-15	2012-08-17	2	0			0	0	1	0	0	0	0	0	0	0		0	0	0	0		0	1	0	0	0	0	0	0	0	0	0	0	0
287	332	57	2012-08-16					0	1	Hai Duong	8	Retired	3	2012-08-15	2012-08-21	6	0			0	1	0	0	0	0	0	0	0	0		1	1	0	0	Diagnosed Renal failure in 2004, had hemodyalysis for 1 month	0	1	0	0	0	0	0	0	0	0	0	0	0
288	333	45	2012-08-16	2012-08-21				1	0	Hung Yen	3	Freelancer	12	2012-08-15	2012-08-23	8	0	Zinnat	1	0	1	0	0	0	0	1	0	0	0		0	0	0	0		0	1	0	0	0	0	0	0	0	0	0	0	0
289	334	66	2012-08-17		2012-08-16			1	0	Hai Duong	8	Doctor (Retired)	3	2012-08-16	2012-08-17	1	0		0	0	0	0	0	0	0	0	0	0	0		0	0	0	0	Hypertension for 10 years, Gastritis for 8 years.	0	1	0	0	0	0	0	0	0	0	0	0	0
290	335	77	2012-08-17	2012-08-22				0	1	Hai Duong	8	Unknown	12	2012-08-16	2012-08-30	14	0			0	0	1	0	0	0	0	0	0	0		0	0	0	0		0	1	0	0	0	0	0	0	0	0	0	0	0
291	336	28	2012-08-20	2012-08-23				0	1	Quang Ninh	9	At home without job	3	2012-08-17	2012-08-27	10	0			0	1	1	0	0	0	0	0	0	0		0	0	0	0		0	1	0	0	0	0	0	0	0	0	0	0	0
292	337	29	2012-08-20					1	0	Ha Tinh	28	Accountant	1	2012-08-17	2012-08-21	4	0			0	0	1	0	0	0	0	0	0	0		0	0	0	0		0	1	0	0	0	0	0	0	0	0	0	0	0
293	338	40	2012-08-20					1	0	Ha Noi	1	Farmer	8	2012-08-17	2012-08-21	4	0			0	0	1	0	0	0	0	0	0	0		0	0	0	0		0	1	0	0	0	0	0	0	0	0	0	0	0
294	339	60	2012-08-20					0	1	Ha Noi	1	Retired	3	2012-08-18	2012-08-27	9	0			0	1	1	0	0	0	0	0	0	0		0	0	0	1	Left breast cancer in 2008	0	1	0	0	0	0	0	0	0	0	0	0	0
295	340	67	2012-08-20					1	0	Ha Noi	1	Retired	3	2012-08-19	2012-08-20	1	0		0	0	0	0	0	0	0	0	0	0	0		0	0	0	0	Prostatic fibroids. Hypertension with irregular treatment.	0	1	0	0	0	0	0	0	0	0	0	0	0
296	341	34	2012-08-20	2012-08-23				1	0	Hai Duong	8	Worker	5	2012-08-18	2012-08-27	9	0			0	0	1	0	0	0	0	0	0	0		0	0	0	0		0	1	0	0	0	0	0	0	0	0	0	0	0
297	342	58	2012-08-20	2012-08-24				1	0	Hoa Binh	6	Officer	1	2012-08-18	2012-08-31	13	0		0	0	0	0	0	0	0	0	0	0	0		0	0	0	0	Hypertension with regular treatment.	0	1	0	0	0	0	0	0	0	0	0	0	0
298	343	53	2012-08-21	2012-08-27				1	0	Ha Noi	1	Unknown	12	2012-08-20	2012-08-31	11	0			0	1	0	0	0	0	0	0	0	0		1	0	0	0	Renal failure grade II	0	1	0	0	0	0	0	0	0	0	0	0	0
299	344	23	2012-08-21					0	1	Ha Noi	1	Farmer	8	2012-08-20	2012-08-24	4	0			1	0	1	0	0	0	0	0	0	0		0	0	0	0	19 weeks pregnant	0	1	0	0	0	0	0	0	0	0	0	0	0
300	345	54	2012-08-21	2012-08-27				1	0	Vinh Phuc	5	Officer	1	2012-08-20	2012-08-28	8	0			0	0	0	0	0	0	1	0	0	0		0	0	0	0		0	1	0	0	0	0	0	0	0	0	0	0	0
301	346	35	2012-08-21		2012-08-22			1	0	Ha Tinh	28	Telecommunication engineer	1	2012-08-20	2012-08-24	4	0		0	0	0	1	0	0	0	0	0	0	0		0	0	0	0		0	1	0	0	0	0	0	0	0	0	0	0	0
302	347	79	2012-08-21	2012-08-27				1	0	Ninh Binh	13	Unknown	12	2012-08-20	2012-09-05	16	0			0	1	0	1	0	0	0	0	0	0		0	0	0	0	Diabetes and hypertension for 10 years	0	1	0	0	0	0	0	0	0	0	0	0	0
303	348	79	2012-08-21					0	1	Hung Yen	3	Elderly	3	2012-08-20	2012-08-23	3	0			0	1	0	1	0	0	0	0	0	0		1	0	0	0	Diabetes type II for 4-5 years. Rheumatic arthritis for 3 years with treatment by corticoid. Osteoporosis	0	1	0	0	0	0	0	0	0	0	0	0	0
304	349	43	2012-08-21	2012-09-06				1	0	Thai Binh	11	Farmer	8	2012-08-20	2012-09-27	38	0			0	0	0	0	0	0	0	0	1	0		0	0	0	0		0	1	0	0	0	0	0	0	0	0	0	0	0
305	350	86	2012-08-22					0	1	Ha Noi	1	Farmer	8	2012-08-21	2012-08-24	3	0			0	0	1	0	0	0	0	0	0	0		0	0	0	0		0	1	0	0	0	0	0	0	0	0	0	0	0
306	351	43	2012-08-22	2012-08-27				1	0	Thanh Hoa	26	Unknown	12	2012-08-21	2012-09-04	14	0			0	0	0	0	0	0	0	0	0	0		0	0	0	0	Gastritis	0	1	0	0	0	0	0	0	0	0	0	0	0
307	352	25	2012-08-22	2012-08-27				1	0	Bac Giang	14	Electrician	12	2012-08-21	2012-08-30	9	0	Herbal medicine		0	0	0	0	0	0	1	0	0	0		0	0	0	0		0	1	0	0	0	0	0	0	0	0	0	0	0
308	353	48	2012-08-22	2012-08-27	2012-08-22			0	1	Hoa Binh	6	Farmer	8	2012-08-21	2012-09-11	21	0	Do not know	0	0	0	1	0	0	0	0	0	0	0		0	0	0	0		0	1	0	0	0	0	0	0	0	0	0	0	0
309	354	40	2012-08-22	2012-08-27				1	0	Tuyen Quang	19	Teacher	1	2012-08-21	2012-08-29	8	0	Ceftazidime, Azithromycine	1	0	0	1	0	0	0	0	0	0	0		0	0	0	0		0	1	0	0	0	0	0	0	0	0	0	0	0
310	355	60	2012-08-22					1	0	Bac Giang	14	Elderly	3	2012-08-21	2012-08-22	1	0	Fortum; Flagyl in 1 day	1	0	1	0	1	0	0	0	0	0	0		0	0	0	0	Hypertension. Diabetes type II for 1 year. Anal fistula for 1 year	0	1	0	0	0	0	0	0	0	0	0	0	0
311	356	63	2012-08-23		2012-08-23			0	1	Phu Tho	7	Farmer	8	2012-08-22	2012-08-23	1	0		0	0	1	0	1	0	0	0	0	0	0		0	0	0	0	Diabetes type II. Diagnosed depression in2009, had regular treatment at provincial hospital in 4 years, having regular treatment at Department of mental health - BMH since 6/2012.	0	1	0	0	0	0	0	0	0	0	0	0	0
312	357	21	2012-08-23		2012-08-23			0	1	Hung Yen	3	Farmer	8	2012-08-22	2012-08-27	5	0		0	0	0	0	0	0	0	0	0	0	0		0	0	0	0	Epilepsy	0	1	0	0	0	0	0	0	0	0	0	0	0
313	358	65	2012-08-23	2012-08-28				0	1	Ha Nam	4	Elderly	3	2012-08-22	2012-09-04	13	0			0	0	1	0	0	0	0	0	0	0		0	0	0	0		0	1	0	0	0	0	0	0	0	0	0	0	0
314	359	58	2012-08-23	2012-08-28				0	1	Bac Giang	14	Farmer	8	2012-08-22	2012-09-05	14	0			0	0	0	0	0	0	0	0	0	0		0	0	0	0	Hypertension for 4 years. uterine fibroid.	0	1	0	0	0	0	0	0	0	0	0	0	0
315	360	41	2012-08-23					1	0	Nam Dinh	12	Farmer	8	2012-08-22	2012-08-24	2	0			0	1	0	0	0	0	0	0	0	0		0	0	0	0	Lung Disease	0	1	0	0	0	0	0	0	0	0	0	0	0
316	361	29	2012-08-24	2012-08-29				1	0	Thanh Hoa	26	Farmer	8	2012-08-23	2012-09-19	27	0		0	0	0	0	0	0	0	0	0	0	0		0	0	0	0	Mental Disorder	0	1	0	0	0	0	0	0	0	0	0	0	0
317	362	28	2012-08-24					1	0	Hung Yen	3	Worker	5	2012-08-23	2012-08-27	4	0			0	0	1	0	0	0	0	0	0	0		0	0	0	0		0	1	0	0	0	0	0	0	0	0	0	0	0
318	363	42	2012-08-24	2012-09-04				1	0	Son La	23	Farmer	8	2012-08-23	2012-09-10	18	0			0	0	0	0	0	0	1	0	1	0		0	0	0	0	HBV for 6 years	0	1	0	0	0	0	0	0	0	0	0	0	0
319	364	60	2012-08-24					1	0	Thanh Hoa	26	Retired	3	2012-08-23	2012-08-24	1	0			0	1	0	0	0	0	0	0	0	1	Diagnosed Cirrhosis for 1 year.	0	0	0	0		0	1	0	0	0	0	0	0	0	0	0	0	0
320	365	59	2012-08-24	2012-08-30				1	0	Hoa Binh	6	Phamacist	2	2012-08-24	2012-09-04	11	0			0	1	0	1	0	0	0	0	0	0		0	0	0	0		0	1	0	0	0	0	0	0	0	0	0	0	0
321	366	39	2012-08-27					1	0	Ha Noi	1	Unknown	12	2012-08-24	2012-08-30	6	0			0	1	0	0	0	0	0	0	0	0		1	1	0	0		0	1	0	0	0	0	0	0	0	0	0	0	0
322	367	60	2012-08-27	2012-08-30				1	0	Ha Noi	1	Retired	3	2012-08-24	2012-08-30	6	0			0	1	0	0	0	0	1	0	0	1		0	0	0	0		0	1	0	0	0	0	0	0	0	0	0	0	0
323	368	43	2012-08-27		2012-08-27			0	1	Hung Yen	3	Farmer	8	2012-08-24	2012-08-31	7	0		0	0	0	0	0	0	0	0	0	0	0		0	0	0	0	Had lumbar spine pain for 20 years	0	1	0	0	0	0	0	0	0	0	0	0	0
324	369	34	2012-08-27	2012-08-29				1	0	Ha Noi	1	Farmer	8	2012-08-25	2012-08-30	5	0			0	0	1	0	0	0	0	0	0	0		0	0	0	0		0	1	0	0	0	0	0	0	0	0	0	0	0
325	370	24	2012-08-27					0	1	Ha Noi	1	Officer	1	2012-08-26	2012-08-31	5	0			0	0	1	0	0	0	0	0	0	0		0	0	0	0		0	1	0	0	0	0	0	0	0	0	0	0	0
326	371	64	2012-08-27	2012-08-30				0	1	Ha Noi	1	Farmer	8	2012-08-24	2012-08-30	6	0			0	0	1	0	0	0	0	0	0	0		0	0	0	0		0	1	0	0	0	0	0	0	0	0	0	0	0
327	372	28	2012-08-27	2012-08-31				0	1	Ha Noi	1	At home without job	3	2012-08-25	2012-09-05	11	0			0	1	0	1	0	0	0	0	0	0		0	0	0	0	dyslipidemia	0	1	0	0	0	0	0	0	0	0	0	0	0
328	373	67	2012-08-28	2012-09-04				1	0	Ha Noi	1	Retired	3	2012-08-27	2012-09-05	9	0	Lamivudine stavudine nevirapine		0	1	0	0	1	0	0	0	0	0		0	0	0	0	AIDS	0	1	0	0	0	0	0	0	0	0	0	0	0
329	374	21	2012-08-28	2012-09-04				1	0	Ha Noi	1	Student	1	2012-08-27	2012-09-13	17	0			0	0	1	0	0	0	0	0	0	0		0	0	0	0		0	1	0	0	0	0	0	0	0	0	0	0	0
330	375	71	2012-08-28	2012-09-04				1	0	Thanh Hoa	26	Retired	3	2012-08-27	2012-09-05	9	0	Medocephine metronidazole	1	0	0	0	0	1	0	0	0	0	0		0	0	0	0		0	1	0	0	0	0	0	0	0	0	0	0	0
331	376	27	2012-08-28					0	1	Ha Noi	1	Accountant	1	2012-08-27	2012-08-31	4	0	Azithromycin	1	0	0	1	0	0	0	0	0	0	0		0	0	0	0		0	1	0	0	0	0	0	0	0	0	0	0	0
332	377	49	2012-08-28	2012-09-04				1	0	Ha Noi	1	At home without job	3	2012-08-27	2012-09-04	8	0			0	0	1	0	0	0	0	0	0	0		0	0	0	0		0	1	0	0	0	0	0	0	0	0	0	0	0
333	378	85	2012-08-28					1	0	Vinh Phuc	5	Elderly	3	2012-08-28	2012-09-03	6	0			0	0	1	0	0	0	0	0	0	0		0	0	0	0		0	1	0	0	0	0	0	0	0	0	0	0	0
334	379	37	2012-08-28		2012-08-28			1	0	Ha Noi	1	Freelancer	12	2012-08-27	2012-08-31	4	0	Do not know	0	0	1	0	0	0	0	1	0	1	0		0	0	0	0		0	1	0	0	0	0	0	0	0	0	0	0	0
335	380	46	2012-08-29	2012-09-04				0	1	Dien Bien	24	Worker	5	2012-08-28	2012-09-07	10	0		0	0	0	1	0	0	0	0	0	0	0		0	0	0	0		0	1	0	0	0	0	0	0	0	0	0	0	0
336	381	48	2012-08-29					1	0	Ha Noi	1	Farmer	8	2012-08-28	2012-09-04	7	0			0	0	0	0	0	0	1	0	0	0	HBeAg (+)	0	0	0	0		0	1	0	0	0	0	0	0	0	0	0	0	0
337	382	45	2012-08-29					1	0	Ha Nam	4	Farmer	8	2012-08-28	2012-09-03	6	0			0	1	0	0	0	0	1	0	0	1		0	0	0	0		0	1	0	0	0	0	0	0	0	0	0	0	0
338	383	60	2012-08-29	2012-09-06				1	0	Thai Binh	11	Farmer	8	2012-08-28	2012-09-10	13	0			0	0	1	0	0	0	0	0	0	0		0	0	0	0		0	1	0	0	0	0	0	0	0	0	0	0	0
339	384	42	2012-08-30					1	0	Thai Binh	11	Driver	6	2012-08-29	2012-09-02	4	0			0	1	0	0	0	0	1	0	0	1		0	0	0	0	Diagnosed pulmonary TB for 1 month	0	1	0	0	0	0	0	0	0	0	0	0	0
340	385	19	2012-08-30					0	1	Ha Noi	1	Student	1	2012-08-29	2012-08-31	2	0	Phenobazbital		0	0	1	0	0	0	0	0	0	0		0	0	0	0		0	1	0	0	0	0	0	0	0	0	0	0	0
341	386	13	2012-08-30	2012-09-04	2012-08-29			1	0	Ha Noi	1	Pupil	1	2012-08-29	2012-09-19	21	1		0	0	0	1	0	0	0	0	0	0	0		0	0	0	0		0	1	0	0	0	0	0	0	0	0	0	0	0
342	387	20	2012-08-30	2012-09-04				1	0	Ha Noi	1	Student	1	2012-08-29	2012-09-04	6	0			0	0	1	0	0	0	0	0	0	0		0	0	0	0		0	1	0	0	0	0	0	0	0	0	0	0	0
343	388	30	2012-08-30	2012-09-04				0	1	Ha Noi	1	Freelancer	12	2012-08-29	2012-09-17	19	0			0	1	1	0	0	0	0	0	0	0		0	0	0	0		0	1	0	0	0	0	0	0	0	0	0	0	0
344	389	52	2012-08-30					0	1	Ha Noi	1	Farmer	8	2012-08-29	2012-09-05	7	0			0	0	1	0	0	0	0	0	0	0		0	0	0	0		0	1	0	0	0	0	0	0	0	0	0	0	0
345	390	24	2012-08-30					0	1	Ha Noi	1	Student	1	2012-08-29	2012-08-31	2	0			0	0	1	0	0	0	0	0	0	0		0	0	0	0		0	1	0	0	0	0	0	0	0	0	0	0	0
346	391	74	2012-08-30	2012-09-04				1	0	Nam Dinh	12	Elderly	3	2012-08-29	2012-09-04	6	0			0	0	1	0	0	0	0	0	0	0		0	0	0	0		0	1	0	0	0	0	0	0	0	0	0	0	0
347	392	40	2012-08-31					1	0	Thanh Hoa	26	Farmer	8	2012-08-30	2012-09-10	11	0			0	0	1	0	0	0	0	0	0	0		0	0	0	0		0	1	0	0	0	0	0	0	0	0	0	0	0
348	393	60	2012-08-31	2012-09-05				0	1	Nam Dinh	12	Elderly	3	2012-08-30	2012-09-05	6	0			0	1	0	1	0	0	0	0	0	0		0	0	0	0	Hypertension for 5 years	0	1	0	0	0	0	0	0	0	0	0	0	0
349	394	18	2012-08-31					0	1	Hung Yen	3	Pupil	1	2012-08-30	2012-08-31	1	0		0	0	0	1	0	0	0	0	0	0	0		0	0	0	0		0	1	0	0	0	0	0	0	0	0	0	0	0
350	395	26	2012-08-31	2012-09-05				0	1	Ha Noi	1	Tailor	4	2012-08-30	2012-09-10	11	0			0	0	0	0	1	0	0	0	0	0		0	0	0	0	Mitral insufficiency for 2 years	0	1	0	0	0	0	0	0	0	0	0	0	0
351	396	60	2012-08-31					0	1	Yen Bai	21	Farmer	8	2012-08-31	2012-09-07	7	0			0	0	1	0	0	0	0	0	0	0		0	0	0	0		0	1	0	0	0	0	0	0	0	0	0	0	0
352	397	22	2012-09-05					1	0	Ha Noi	1	Student	1	2012-09-04	2012-09-07	3	0			0	0	1	0	0	0	0	0	0	0		0	0	0	0		0	1	0	0	0	0	0	0	0	0	0	0	0
353	398	42	2012-09-06	2012-09-11				1	0	Ninh Binh	13	Farmer	8	2012-09-05	2012-09-14	9	0			0	1	0	0	0	0	0	1	0	0		0	0	0	0	AIDS	0	1	0	0	0	0	0	0	0	0	0	0	0
354	399	57	2012-09-06	2012-09-11				1	0	Hung Yen	3	Freelancer	12	2012-09-05	2012-09-14	9	0			0	0	0	0	0	0	0	0	0	0		0	0	0	0	Colorectal ulcer for 5 years	0	1	0	0	0	0	0	0	0	0	0	0	0
355	400	38	2012-09-06	2012-09-11				1	0	Thai Nguyen	16	Farmer	8	2012-09-05	2012-10-11	36	0	ARV for 4 months		0	1	0	0	0	0	0	1	0	0		0	0	0	0	AIDS	0	1	0	0	0	0	0	0	0	0	0	0	0
356	401	26	2012-09-06	2012-09-11				0	1	Nghe An	27	Nurse	2	2012-09-05	2012-09-18	13	0	Rocephin 4g/dayx3days; Ampicilin 4g/day; Dexamethason 4mg/day	1	0	0	1	0	0	0	0	0	0	0		0	0	0	0		0	1	0	0	0	0	0	0	0	0	0	0	0
357	402	18	2012-09-10					1	0	Ha Noi	1	Pupil	1	2012-09-07	2012-09-11	4	0			0	0	1	0	0	0	0	0	0	0		0	0	0	0		0	1	0	0	0	0	0	0	0	0	0	0	0
358	403	48	2012-09-10	2012-09-13				1	0	Bac Giang	14	Farmer	8	2012-09-07	2012-09-17	10	0			0	0	1	0	0	0	0	0	0	0		0	0	0	0		0	1	0	0	0	0	0	0	0	0	0	0	0
359	404	37	2012-09-10	2012-09-13				1	0	Ha Noi	1	Worker	5	2012-09-07	2012-09-17	10	0			0	0	0	0	0	0	1	0	0	0		0	0	0	0		0	1	0	0	0	0	0	0	0	0	0	0	0
360	405	33	2012-09-10	2012-09-13				1	0	Bac Ninh	2	Farmer	8	2012-09-07	2012-09-17	10	0			0	0	1	0	0	0	0	0	0	0		0	0	0	0		0	1	0	0	0	0	0	0	0	0	0	0	0
361	406	18	2012-09-10					0	1	Bac Ninh	2	At home without job	3	2012-09-07	2012-09-10	3	0			0	0	1	0	0	0	0	0	0	0		0	0	0	0		0	1	0	0	0	0	0	0	0	0	0	0	0
362	407	72	2012-09-10					1	0	Hung Yen	3	Farmer	8	2012-09-07	2012-09-10	3	0		0	0	0	0	0	0	0	0	0	0	0		0	0	0	0	Prostatic fibroid	0	1	0	0	0	0	0	0	0	0	0	0	0
363	408	28	2012-09-10					1	0	Ha Noi	1	Farmer	8	2012-09-07	2012-09-11	4	0			0	0	0	0	0	0	0	0	0	0		0	0	0	0	Hypertension	0	1	0	0	0	0	0	0	0	0	0	0	0
364	409	46	2012-09-10	2012-09-14				1	0	Ha Noi	1	Driver	6	2012-09-10	2012-09-14	4	0			0	0	0	0	0	0	0	0	1	0		0	0	0	0	Hypertension	0	1	0	0	0	0	0	0	0	0	0	0	0
365	410	22	2012-09-10					1	0	Ha Noi	1	Student	1	2012-09-08	2012-09-13	5	0			0	0	1	0	0	0	0	0	0	0		0	0	0	0		0	1	0	0	0	0	0	0	0	0	0	0	0
366	411	52	2012-09-10	2012-09-17				1	0	Hung Yen	3	Freelancer	12	2012-09-09	2012-09-24	15	0		0	0	0	0	0	0	0	0	0	0	0		0	0	0	0	Gastritis	0	1	0	0	0	0	0	0	0	0	0	0	0
367	412	73	2012-09-10	2012-09-14				0	1	Hung Yen	3	Farmer	8	2012-09-08	2012-09-21	13	0			0	0	1	0	0	0	0	0	0	0		0	0	0	0		0	1	0	0	0	0	0	0	0	0	0	0	0
368	413	56	2012-09-10					1	0	Hoa Binh	6	Freelancer	12	2012-09-09	2012-09-14	5	0	Biseptol; Fluconazol	1	0	1	0	0	0	0	1	0	0	0		0	0	0	0	AIDS	0	1	0	0	0	0	0	0	0	0	0	0	0
369	414	26	2012-09-11	2012-09-17				1	0	Bac Ninh	2	Officer	1	2012-09-10	2012-09-21	11	0			0	0	1	0	0	0	0	0	0	0		0	0	0	0		0	1	0	0	0	0	0	0	0	0	0	0	0
370	415	23	2012-09-11					0	1	Ha Noi	1	Student	1	2012-09-10	2012-09-14	4	0			0	0	1	0	0	0	0	0	0	0		0	0	0	0		0	1	0	0	0	0	0	0	0	0	0	0	0
371	416	62	2012-09-12	2012-09-17				1	0	Lang Son	15	Elderly	3	2012-09-11	2012-10-04	23	0			0	1	0	1	0	0	0	0	0	1	Cirrhosis for years	0	0	0	0	Diagnosed diabetes for 5 years	0	1	0	0	0	0	0	0	0	0	0	0	0
372	417	26	2012-09-12					0	1	Bac Ninh	2	Student	1	2012-09-11	2012-09-13	2	0			1	0	0	0	0	0	0	0	0	0		0	0	0	0	34 weeks pregnant	0	1	0	0	0	0	0	0	0	0	0	0	0
373	418	53	2012-09-12	2012-09-17				1	0	Thai Nguyen	16	Farmer	8	2012-09-11	2012-09-18	7	0			0	0	1	0	0	0	0	0	0	0		0	0	0	0		0	1	0	0	0	0	0	0	0	0	0	0	0
374	419	79	2012-09-12	2012-09-17				1	0	Vinh Phuc	5	Elderly	3	2012-09-11	2012-09-27	16	0			0	0	0	0	0	0	0	0	0	0		0	0	0	0	Hypertension	0	1	0	0	0	0	0	0	0	0	0	0	0
375	420	41	2012-09-12					0	1	Ha Noi	1	Health care provider	2	2012-09-11	2012-09-14	3	0			0	0	1	0	0	0	0	0	0	0		0	0	0	0		0	1	0	0	0	0	0	0	0	0	0	0	0
376	421	58	2012-09-12	2012-09-19				0	1	Bac Giang	14	Farmer	8	2012-09-11	2012-09-25	14	0	Medrol 4mg/day		0	1	0	0	0	0	1	0	0	0		1	1	0	0	Glomerulonephritis/ nephrotic syndrome	0	1	0	0	0	0	0	0	0	0	0	0	0
377	422	66	2012-09-12					1	0	Ha Nam	4	Farmer	8	2012-09-11	2012-09-14	3	0			0	0	1	0	0	0	0	0	0	0		0	0	0	0		0	1	0	0	0	0	0	0	0	0	0	0	0
378	423	48	2012-09-13					0	1	Nghe An	27	At home without job	3	2012-09-12	2012-09-18	6	0			0	0	1	0	0	0	0	0	0	0		0	0	0	0		0	1	0	0	0	0	0	0	0	0	0	0	0
379	424	53	2012-09-13	2012-09-19				1	0	Ha Noi	1	Worker	5	2012-09-12	2012-09-19	7	0			0	0	0	0	0	0	0	0	1	0		0	0	0	0	Gastritis	0	1	0	0	0	0	0	0	0	0	0	0	0
380	425	49	2012-09-13	2012-09-18				1	0	Thanh Hoa	26	Farmer	8	2012-09-12	2012-09-18	6	0			0	0	0	0	0	0	0	0	0	0		0	0	0	0	Gastritis for 1 year	0	1	0	0	0	0	0	0	0	0	0	0	0
381	426	54	2012-09-13	2012-09-18				0	1	Hung Yen	3	Farmer	8	2012-09-13	2012-09-19	6	0			0	0	1	0	0	0	0	0	0	0		0	0	0	0		0	1	0	0	0	0	0	0	0	0	0	0	0
382	427	50	2012-09-14					1	0	Thanh Hoa	26	Farmer	8	2012-09-13	2012-09-19	6	0			0	0	0	0	0	0	1	0	0	0		0	0	0	0		0	1	0	0	0	0	0	0	0	0	0	0	0
383	428	55	2012-09-14					1	0	Vinh Phuc	5	Farmer	8	2012-09-13	2012-09-18	5	0			0	0	1	0	0	0	0	0	0	0		0	0	0	0		0	1	0	0	0	0	0	0	0	0	0	0	0
384	429	28	2012-09-14	2012-09-19				0	1	Ha Noi	1	Farmer	8	2012-09-13	2012-09-21	8	0		0	0	0	1	0	0	0	0	0	0	0		0	0	0	0		0	1	0	0	0	0	0	0	0	0	0	0	0
385	430	80	2012-09-14					1	0	Ha Noi	1	Elderly	3	2012-09-13	2012-09-18	5	0			0	1	0	1	0	0	0	0	0	0		0	0	0	0		0	1	0	0	0	0	0	0	0	0	0	0	0
386	431	38	2012-09-14					0	1	Ha Tinh	28	Teacher	1	2012-09-13	2012-09-17	4	0			0	1	0	0	0	0	0	0	0	0		0	0	0	1	Uterince cancer with chemotherapy and radiotherapy	0	1	0	0	0	0	0	0	0	0	0	0	0
387	432	33	2012-09-17	2012-09-20				0	1	Ha Nam	4	Freelancer	12	2012-09-14	2012-09-27	13	0	Metronidazol 1g/dayx15days; Medaxone 4g/dayx16days; Ronem 3g/dayx12days; Ampicillin 12g/dayx25days	1	0	0	1	0	0	0	0	0	0	0		0	0	0	0		0	1	0	0	0	0	0	0	0	0	0	0	0
388	433	73	2012-09-17	2012-09-20				0	1	Ha Nam	4	Elderly	3	2012-09-14	2012-09-25	11	0		0	0	0	0	0	0	0	0	0	0	0		0	0	0	0	Bronchial asthma	0	1	0	0	0	0	0	0	0	0	0	0	0
389	434	36	2012-09-17					1	0	Ha Noi	1	Unknown	12	2012-09-14	2012-09-19	5	0			0	0	1	0	0	0	0	0	0	0		0	0	0	0		0	1	0	0	0	0	0	0	0	0	0	0	0
390	435	25	2012-09-17					0	1	Thanh Hoa	26	Farmer	8	2012-09-15	2012-09-18	3	0			1	0	0	0	0	0	0	0	0	0		0	0	0	0	17 weeks pregnant. Gastritis	0	1	0	0	0	0	0	0	0	0	0	0	0
391	436	45	2012-09-17					0	1	Thai Binh	11	Farmer	8	2012-09-14	2012-09-18	4	0			0	1	0	0	0	0	0	0	0	0		1	1	0	0	Kidney stones. Hemodyalysis for 8 years	0	1	0	0	0	0	0	0	0	0	0	0	0
392	437	77	2012-09-17	2012-09-24	2012-09-17			0	1	Thanh Hoa	26	Farmer	8	2012-09-17	2012-10-04	17	0	Ceftriaxone6g/day; Dexamethason 65mg/day	1	0	0	0	0	0	0	0	0	0	0		0	0	0	0	Hypertension	0	1	0	0	0	0	0	0	0	0	0	0	0
393	438	58	2012-09-18	2012-09-24				1	0	Bac Ninh	2	Freelancer	12	2012-09-17	2012-09-28	11	0			0	1	0	1	0	0	0	0	0	0		0	0	0	0	Diabetes type II for 8 years	0	1	0	0	0	0	0	0	0	0	0	0	0
394	439	16	2012-09-18					1	0	Hung Yen	3	Pupil	1	2012-09-17	2012-09-19	2	0			0	0	1	0	0	0	0	0	0	0		0	0	0	0		0	1	0	0	0	0	0	0	0	0	0	0	0
395	440	48	2012-09-18	2012-09-24	2012-09-19			0	1	Hai Duong	8	Bank staff	1	2012-09-18	2012-09-27	9	1		0	0	0	1	0	0	0	0	0	0	0		0	0	0	0		0	1	0	0	0	0	0	0	0	0	0	0	0
396	441	72	2012-09-18	2012-09-24				1	0	Bac Giang	14	Elderly	3	2012-09-17	2012-09-28	11	0	Grepiflox; Fortacef	1	0	1	0	0	0	0	0	0	0	1		1	1	0	0	Hypertension	0	1	0	0	0	0	0	0	0	0	0	0	0
397	442	32	2012-09-18	2012-09-24				1	0	Hung Yen	3	Farmer	8	2012-09-17	2012-09-25	8	0	ARV for 7 months	0	0	1	0	0	0	0	0	0	0	0		0	0	0	0	AIDS	0	1	0	0	0	0	0	0	0	0	0	0	0
398	443	25	2012-09-18	2012-09-24				1	0	Ha Noi	1	Unknown	12	2012-09-17	2012-09-26	9	0			0	0	0	0	0	0	0	0	0	0		0	0	0	0	Bronchial asthma for 2 years	0	1	0	0	0	0	0	0	0	0	0	0	0
399	444	54	2012-09-19	2012-09-24				1	0	Ha Noi	1	Farmer	8	2012-09-18	2012-09-25	7	0			0	0	1	0	0	0	0	0	0	0		0	0	0	0		0	1	0	0	0	0	0	0	0	0	0	0	0
400	445	25	2012-09-19	2012-09-24				0	1	Hoa Binh	6	Farmer	8	2012-09-18	2012-09-27	9	0			0	0	1	0	0	0	0	0	0	0		0	0	0	0		0	1	0	0	0	0	0	0	0	0	0	0	0
401	446	80	2012-09-19	2012-09-25				0	1	Nam Dinh	12	Elderly	3	2012-09-18	2012-10-09	21	0	Ceftriaxone; Corticoid	1	0	1	0	1	0	0	0	0	0	0		0	0	0	0	Hypertension	0	1	0	0	0	0	0	0	0	0	0	0	0
402	447	22	2012-09-20	2012-09-25	2012-09-20			1	0	Thai Binh	11	Student	1	2012-09-19	2012-10-01	12	0		0	0	0	1	0	0	0	0	0	0	0		0	0	0	0		0	1	0	0	0	0	0	0	0	0	0	0	0
403	448	49	2012-09-20					1	0	Ha Noi	1	Farmer	8	2012-09-19	2012-09-21	2	0			0	0	0	0	0	0	0	0	0	0		0	0	0	0	Stomach ulcer for 30 years	0	1	0	0	0	0	0	0	0	0	0	0	0
404	449	63	2012-09-20	2012-09-25	2012-09-20			1	0	Ha Noi	1	Ritered	3	2012-09-19	2012-09-29	10	1		0	0	0	1	0	0	0	0	0	0	0		0	0	0	0		0	1	0	0	0	0	0	0	0	0	0	0	0
405	450	21	2012-09-21					0	1	Phu Tho	7	At home without job	3	2012-09-20	2012-09-25	5	0			1	0	0	0	0	0	0	0	0	0		0	0	0	0	11 weeks pregnant	0	1	0	0	0	0	0	0	0	0	0	0	0
406	451	68	2012-09-21	2012-09-26				1	0	Nam Dinh	12	Retired	3	2012-09-20	2012-10-01	11	0		0	0	1	0	1	0	0	0	0	0	0		0	0	0	0	Hypertension. Kidney stones	0	1	0	0	0	0	0	0	0	0	0	0	0
407	452	43	2012-09-21	2012-09-26				1	0	Nghe An	27	Farmer	8	2012-09-20	2012-10-04	14	0		0	0	0	1	0	0	0	0	0	0	0		0	0	0	0		0	1	0	0	0	0	0	0	0	0	0	0	0
408	453	45	2012-09-21	2012-09-26				1	0	Ha Noi	1	Freelancer	12	2012-09-20	2012-10-26	36	0	Imipenem; Tavanic in 5 days	1	0	0	1	0	0	0	0	0	0	0		0	0	0	0		0	1	0	0	0	0	0	0	0	0	0	0	0
409	454	31	2012-09-21	2012-09-26	2012-09-21			0	1	Ha Noi	1	Freelancer	12	2012-09-20	2012-09-28	8	0	Beeing treated with ARV for 1 year	0	0	1	0	0	0	0	0	0	0	0		0	0	0	0	HIV (+)	0	1	0	0	0	0	0	0	0	0	0	0	0
410	455	54	2012-09-24	2012-09-27				0	1	Ha Noi	1	Farmer	8	2012-09-21	2012-10-15	24	0			0	0	1	0	0	0	0	0	0	0		0	0	0	0		0	1	0	0	0	0	0	0	0	0	0	0	0
411	456	24	2012-09-24					0	1	Nam Dinh	12	Freelancer	12	2012-09-23	2012-09-24	1	0			1	0	0	0	0	0	0	0	0	0		0	0	0	0	37 weeks pregnant	0	1	0	0	0	0	0	0	0	0	0	0	0
412	457	45	2012-09-24	2012-10-01				1	0	Ha Noi	1	Farmer	8	2012-09-24	2012-10-09	15	0			0	0	0	0	0	0	1	0	0	0	Biliary tract stones	0	0	0	0		0	1	0	0	0	0	0	0	0	0	0	0	0
413	458	59	2012-09-24	2012-09-27				1	0	Ninh Binh	13	Wounded soldier	3	2012-09-21	2012-10-01	10	0			0	0	0	0	0	1	1	0	0	0		0	0	0	0		0	1	0	0	0	0	0	0	0	0	0	0	0
414	459	50	2012-09-25	2012-10-01				1	0	Ha Noi	1	Freelancer	12	2012-09-24	2012-10-03	9	0			0	0	0	0	0	0	0	0	0	0		0	0	0	0	Vestibular disorder for 1 year	0	1	0	0	0	0	0	0	0	0	0	0	0
415	460	22	2012-09-26					0	1	Nam Dinh	12	Worker	5	2012-09-21	2012-09-27	6	0			0	0	1	0	0	0	0	0	0	0		0	0	0	0		0	1	0	0	0	0	0	0	0	0	0	0	0
416	461	52	2012-09-25					1	0	Ha Noi	1	Farmer	8	2012-09-24	2012-10-01	7	0	Fortum	1	0	1	0	0	0	0	0	0	0	0		1	1	0	0	Gout for 6 years. Chronic Renal failure grade II.	0	1	0	0	0	0	0	0	0	0	0	0	0
417	462	52	2012-09-26	2012-10-01				1	0	Hung Yen	3	Farmer	8	2012-09-25	2012-10-10	15	0	Inbionet Cefozim; Metronidazol	1	0	0	1	0	0	0	0	0	0	0		0	0	0	0		0	1	0	0	0	0	0	0	0	0	0	0	0
418	463	58	2012-09-26	2012-10-01				1	0	Hai Duong	8	Unknown	12	2012-09-25	2012-10-03	8	0			0	1	0	0	0	0	0	0	0	0		0	0	0	1	Laryngopharyngeal cancer for 1 year.	0	1	0	0	0	0	0	0	0	0	0	0	0
419	464	66	2012-09-26	2012-10-01	2012-09-26			0	1	Ha Noi	1	Elderly	3	2012-09-25	2012-10-09	14	0		0	0	0	0	0	0	0	0	0	0	0		0	0	0	0	Chronic Colitis	0	1	0	0	0	0	0	0	0	0	0	0	0
420	465	18	2012-09-26					1	0	Ha Noi	1	Student	1	2012-09-25	2012-09-27	2	0			0	0	1	0	0	0	0	0	0	0		0	0	0	0		0	1	0	0	0	0	0	0	0	0	0	0	0
421	466	18	2012-09-26	2012-10-01				1	0	Thai Binh	11	Pupil	1	2012-09-25	2012-10-15	20	0			0	0	1	0	0	0	0	0	0	0		0	0	0	0		0	1	0	0	0	0	0	0	0	0	0	0	0
422	467	49	2012-09-26					1	0	Ha Noi	1	Retired	3	2012-09-25	2012-10-04	9	0	Ceftriaxone	1	0	0	1	0	0	0	0	0	0	0		0	0	0	0		0	1	0	0	0	0	0	0	0	0	0	0	0
423	468	56	2012-09-27	2012-10-02				1	0	Nam Dinh	12	Unknown	12	2012-09-26	2012-10-26	30	0	Ciprobay 1g/dayx7days	1	0	0	1	0	0	0	0	0	0	0		0	0	0	0		0	1	0	0	0	0	0	0	0	0	0	0	0
424	469	41	2012-09-27	2012-10-02				1	0	Ha Noi	1	Unknown	12	2012-09-26	2012-10-08	12	0			0	1	0	0	0	0	0	0	1	1		0	0	0	0	Gout	0	1	0	0	0	0	0	0	0	0	0	0	0
425	470	65	2012-09-28					0	1	Ha Noi	1	Unknown	12	2012-09-27	2012-10-03	6	0			0	0	0	0	0	0	0	0	0	0		0	0	0	0	Thyroid nodules tumor for 3 years	0	1	0	0	0	0	0	0	0	0	0	0	0
426	471	37	2012-09-28					0	1	Hung Yen	3	Farmer	8	2012-09-27	2012-10-01	4	0			0	0	1	0	0	0	0	0	0	0		0	0	0	0		0	1	0	0	0	0	0	0	0	0	0	0	0
427	472	40	2012-09-28					0	1	Ha Noi	1	Farmer	8	2012-09-27	2012-09-28	1	0			0	0	1	0	0	0	0	0	0	0		0	0	0	0		0	1	0	0	0	0	0	0	0	0	0	0	0
428	473	49	2012-09-28	2012-10-02				1	0	Son La	23	Officer	1	2012-09-27	2012-10-03	6	0			0	0	0	0	0	0	0	0	0	0		0	0	0	0	Herniated disks	0	1	0	0	0	0	0	0	0	0	0	0	0
429	474	73	2012-09-28	2012-10-05				0	1	Hai Duong	8	Unknown	12	2012-09-28	2012-10-09	11	0			0	0	1	0	0	0	0	0	0	0		0	0	0	0		0	1	0	0	0	0	0	0	0	0	0	0	0
430	475	20	2012-09-28					0	1	Nghe An	27	Farmer	8	2012-09-28	2012-10-01	3	0			0	0	1	0	0	0	0	0	0	0		0	0	0	0		0	1	0	0	0	0	0	0	0	0	0	0	0
431	476	65	2012-09-28	2012-10-03				1	0	Nghe An	27	Retired	3	2012-09-27	2012-10-23	26	0			0	1	0	0	0	0	0	0	0	0		0	0	0	0	Gout for 3 years	0	1	0	0	0	0	0	0	0	0	0	0	0
432	477	40	2012-09-28					1	0	Nam Dinh	12	Driver	6	2012-09-28	2012-10-03	5	0			0	0	1	0	0	0	0	0	0	0		0	0	0	0		0	1	0	0	0	0	0	0	0	0	0	0	0
433	478	54	2012-09-28	2012-10-05	2012-09-28			1	0	Hai Duong	8	Farmer	8	2012-09-28	2012-10-11	13	0	Do not know	0	0	0	0	0	0	0	0	0	0	0		0	0	1	0	Has had damage to the brain since childhood	0	0	0	0	0	0	0	0	0	0	0	0	0
434	479	68	2012-10-01	2012-10-04				0	1	Nam Dinh	12	Retired	3	2012-09-28	2012-11-08	41	0			0	1	0	1	1	0	0	0	0	0		0	0	0	0	Coronary atery disease for 10 years.	0	1	0	0	0	0	0	0	0	0	0	0	0
435	480	50	2012-10-01	2012-10-04				0	1	Ha Noi	1	At home without job	3	2012-09-28	2012-10-05	7	0			0	0	0	0	0	0	0	0	0	0		0	0	0	0	Gastritis	0	1	0	0	0	0	0	0	0	0	0	0	0
436	481	15	2012-10-01	2012-10-04				1	0	Son La	23	Pupil	1	2012-09-28	2012-10-04	6	0			0	0	1	0	0	0	0	0	0	0		0	0	0	0		0	1	0	0	0	0	0	0	0	0	0	0	0
437	482	31	2012-10-01	2012-10-04				1	0	Ha Nam	4	Farmer	8	2012-09-28	2012-10-18	20	0		0	0	0	1	0	0	0	0	0	0	0		0	0	0	0		0	1	0	0	0	0	0	0	0	0	0	0	0
438	483	23	2012-10-01					0	1	Vinh Phuc	5	Freelancer	12	2012-09-28	2012-10-04	6	0			0	0	1	0	0	0	0	0	0	0		0	0	0	0		0	1	0	0	0	0	0	0	0	0	0	0	0
439	484	49	2012-10-01	2012-10-05				0	1	Ha Noi	1	Farmer	8	2012-09-29	2012-10-09	10	0		0	0	0	1	0	0	0	0	0	0	0		0	0	0	0		0	1	0	0	0	0	0	0	0	0	0	0	0
440	485	40	2012-10-02	2012-10-08				1	0	Thanh Hoa	26	Blood pudding seller	4	2012-10-01	2012-10-10	9	0		0	0	0	0	0	0	0	1	0	0	0		0	0	0	0		0	1	0	0	0	0	0	0	0	0	0	0	0
441	486	36	2012-10-02					0	1	Ha Noi	1	At home without job	3	2012-10-01	2012-10-05	4	0			0	0	1	0	0	0	0	0	0	0		0	0	0	0		0	1	0	0	0	0	0	0	0	0	0	0	0
442	487	62	2012-10-02					1	0	Thanh Hoa	26	Farmer	8	2012-10-01	2012-10-05	4	0			0	0	1	0	0	0	0	0	0	0		0	0	0	0		0	1	0	0	0	0	0	0	0	0	0	0	0
443	488	72	2012-10-02					0	1	Hai Duong	8	Farmer	8	2012-10-01	2012-10-02	1	0	Ceftriaxone 2g/day; Solumedrol 40mg/day	1	0	0	0	0	0	0	0	0	0	0		0	0	0	0	Parkinson for 10 years	0	1	0	0	0	0	0	0	0	0	0	0	0
444	489	38	2012-10-02					0	1	Bac Giang	14	Farmer	8	2012-10-02	2012-10-05	3	0			0	0	0	0	0	0	0	0	0	0		0	0	0	0	Degenerative joint	0	1	0	0	0	0	0	0	0	0	0	0	0
445	490	56	2012-10-02	2012-10-08				0	1	Nam Dinh	12	Freelancer	12	2012-10-01	2012-10-12	11	0		0	0	0	1	0	0	0	0	0	0	0		0	0	0	0		0	1	0	0	0	0	0	0	0	0	0	0	0
446	491	36	2012-10-02					0	1	Ha Noi	1	Officer	1	2012-10-01	2012-10-08	7	0			1	0	0	0	0	0	0	0	0	0		0	0	0	0	30 weeks pregnant	0	1	0	0	0	0	0	0	0	0	0	0	0
447	492	36	2012-10-03	2012-10-08				1	0	Nam Dinh	12	Freelancer	12	2012-10-02	2012-11-05	34	0	ARV		0	1	0	0	0	0	0	0	0	1		0	0	0	0	Gastritis. AIDS	0	1	0	0	0	0	0	0	0	0	0	0	0
448	493	60	2012-10-03	2012-10-09				1	0	Nghe An	27	Farmer	8	2012-10-02	2012-10-09	7	0			0	0	0	0	1	0	0	0	0	0		0	0	0	0	Heart failure grade III. Hypertension.	0	1	0	0	0	0	0	0	0	0	0	0	0
449	494	19	2012-10-04					1	0	Ha Noi	1	Student	1	2012-10-04	2012-10-08	4	0			0	0	1	0	0	0	0	0	0	0		0	0	0	0		0	1	0	0	0	0	0	0	0	0	0	0	0
450	495	19	2012-10-04					0	1	Nam Dinh	12	Student	1	2012-10-04	2012-10-08	4	0			0	0	1	0	0	0	0	0	0	0		0	0	0	0		0	1	0	0	0	0	0	0	0	0	0	0	0
451	496	71	2012-10-05	2012-10-10				1	0	Hai Duong	8	Retired	3	2012-10-04	2012-10-17	13	0			0	1	0	1	0	0	0	0	0	0		0	0	0	0	Hypertension	0	1	0	0	0	0	0	0	0	0	0	0	0
452	497	39	2012-10-08					0	1	Binh Dinh	29	Farmer	8	2012-10-05	2012-10-11	6	0		0	0	1	0	0	0	0	0	0	0	0		1	0	0	0	Nephrotic symdrome-Lupus class IV for 4 years.	0	1	0	0	0	0	0	0	0	0	0	0	0
453	498	79	2012-10-08		2012-10-08			0	1	Nam Dinh	12	Elderly	3	2012-10-06	2012-10-11	5	1		0	0	0	1	0	0	0	0	0	0	0		0	0	0	0		0	1	0	0	0	0	0	0	0	0	0	0	0
454	499	34	2012-10-08					0	1	Ha Noi	1	Farmer	8	2012-10-07	2012-10-12	5	0		0	0	0	1	0	0	0	0	0	0	0		0	0	0	0		0	1	0	0	0	0	0	0	0	0	0	0	0
455	500	36	2012-10-08	2012-10-15	2012-10-08			1	0	Bac Giang	14	Pig Slaughter	12	2012-10-07	2012-10-29	22	1		0	0	0	1	0	0	0	0	0	0	0		0	0	0	0		0	1	0	0	0	0	0	0	0	0	0	0	0
456	501	48	2012-10-08					1	0	Ha Noi	1	Unknown	12	2012-10-06	2012-10-12	6	0			0	0	1	0	0	0	0	0	0	0		0	0	0	0		0	1	0	0	0	0	0	0	0	0	0	0	0
457	502	65	2012-10-08	2012-10-11				0	1	Ha Noi	1	Elderly	3	2012-10-05	2012-11-01	27	0			0	1	0	1	0	0	0	0	0	0		0	0	0	0	Hypertension	0	1	0	0	0	0	0	0	0	0	0	0	0
458	503	38	2012-10-08					0	1	Hung Yen	3	Teacher	1	2012-10-06	2012-10-11	5	0			0	0	1	0	0	0	0	0	0	0		0	0	0	0		0	1	0	0	0	0	0	0	0	0	0	0	0
459	504	49	2012-10-08		2012-10-08			0	1	Vinh Phuc	5	Farmer	8	2012-10-08	2012-10-12	4	0	Do not know	0	0	0	1	0	0	0	0	0	0	0		0	0	0	0		0	1	0	0	0	0	0	0	0	0	0	0	0
460	505	26	2012-10-09					0	1	Ha Tinh	28	At home without job	3	2012-10-08	2012-10-11	3	0		0	0	0	1	0	0	0	0	0	0	0		0	0	0	0		0	1	0	0	0	0	0	0	0	0	0	0	0
461	506	40	2012-10-09	2012-10-15				1	0	Quang Ninh	9	Farmer	8	2012-10-08	2012-10-15	7	0	Itraconalzol 200mg/day; Cotrimoxazol	1	0	1	0	0	0	0	0	0	0	0		0	0	0	0	AIDS	0	1	0	0	0	0	0	0	0	0	0	0	0
462	507	82	2012-10-09	2012-10-15				1	0	Ha Noi	1	Elderly	3	2012-10-08	2012-10-15	7	0			0	1	0	0	0	0	0	0	0	0		0	0	0	0	Gout. Hypertension.	0	1	0	0	0	0	0	0	0	0	0	0	0
463	508	54	2012-10-10	2012-10-15				1	0	Ha Tinh	28	Officer	1	2012-10-09	2012-10-26	17	0			0	0	1	0	0	0	0	0	0	0		0	0	0	0		0	1	0	0	0	0	0	0	0	0	0	0	0
464	509	67	2012-10-10					1	0	Thai Binh	11	Elderly	3	2012-10-09	2012-10-11	2	0			0	0	1	0	0	0	0	0	0	0		0	0	0	0		0	1	0	0	0	0	0	0	0	0	0	0	0
465	510	42	2012-10-10	2012-10-15				1	0	Vinh Phuc	5	Farmer	8	2012-10-09	2012-10-17	8	0			0	0	1	0	0	0	0	0	0	0		0	0	0	0		0	1	0	0	0	0	0	0	0	0	0	0	0
466	511	26	2012-10-10	2012-10-15				0	1	Ha Noi	1	Staff at museum	1	2012-10-09	2012-10-15	6	0			0	0	1	0	0	0	0	0	0	0		0	0	0	0		0	1	0	0	0	0	0	0	0	0	0	0	0
467	512	25	2012-10-10		2012-10-10			1	0	Nghe An	27	Farmer	8	2012-10-10	2012-10-11	1	0		0	0	0	1	0	0	0	0	0	0	0		0	0	0	0		0	1	0	0	0	0	0	0	0	0	0	0	0
468	513	76	2012-10-11	2012-10-16				1	0	Ninh Binh	13	Retired	3	2012-10-10	2012-10-23	13	0	Levofloxacin	1	0	0	0	0	0	0	0	0	0	0		0	0	0	0	Alzheimer	0	1	0	0	0	0	0	0	0	0	0	0	0
469	514	43	2012-10-11	2012-10-17				1	0	Nghe An	27	Engineer	1	2012-10-10	2012-10-19	9	0			0	1	0	0	0	0	0	0	0	1	Biliary obstruction caused by anti-TB drugs	0	0	0	0	Being treated for drug-resistant pulmonary TB	0	1	0	0	0	0	0	0	0	0	0	0	0
470	515	47	2012-10-11	2012-10-16				1	0	Quang Ninh	9	Health provider	2	2012-10-10	2012-10-17	7	0			0	1	0	0	0	0	0	0	0	1		0	0	0	0		0	1	0	0	0	0	0	0	0	0	0	0	0
471	516	49	2012-10-11					1	0	Ha Noi	1	Freelancer	12	2012-10-11	2012-10-16	5	0			0	0	1	0	0	0	0	0	0	0		0	0	0	0		0	1	0	0	0	0	0	0	0	0	0	0	0
472	517	79	2012-10-12					0	1	Nam Dinh	12	Retired	3	2012-10-11	2012-10-16	5	0		0	0	0	1	0	0	0	0	0	0	0		0	0	0	0		0	1	0	0	0	0	0	0	0	0	0	0	0
473	518	21	2012-10-12	2012-10-17				1	0	Thanh Hoa	26	Freelancer	12	2012-10-11	2012-10-17	6	0			0	0	1	0	0	0	0	0	0	0		0	0	0	0		0	1	0	0	0	0	0	0	0	0	0	0	0
474	519	49	2012-10-12	2012-10-18				0	1	Ha Tinh	28	Teacher	1	2012-10-12	2012-10-19	7	0			0	0	1	0	0	0	0	0	0	0		0	0	0	0		0	1	0	0	0	0	0	0	0	0	0	0	0
475	520	43	2012-10-12	2012-10-17				1	0	Ha Nam	4	Freelancer	12	2012-10-11	2012-11-27	47	0		0	0	0	1	0	0	0	0	0	0	0		0	0	0	0		0	1	0	0	0	0	0	0	0	0	0	0	0
476	521	55	2012-10-12	2012-10-17				1	0	Thai Binh	11	Farmer	8	2012-10-11	2012-11-09	29	0		0	0	1	0	1	1	0	0	0	0	0		0	0	0	0	Hypertension	0	1	0	0	0	0	0	0	0	0	0	0	0
477	522	21	2012-10-15					1	0	Nam Dinh	12	Freelancer	12	2012-10-12	2012-10-16	4	0			0	0	1	0	0	0	0	0	0	0		0	0	0	0		0	1	0	0	0	0	0	0	0	0	0	0	0
478	523	48	2012-10-15	2012-10-18				1	0	Ha Nam	4	Farmer	8	2012-10-12	2012-10-23	11	0			0	0	1	0	0	0	0	0	0	0		0	0	0	0		0	1	0	0	0	0	0	0	0	0	0	0	0
479	524	38	2012-10-15	2012-10-18	2012-10-15			0	1	Thanh Hoa	26	Farmer	8	2012-10-12	2012-10-24	12	0	Ceftazidime; Ciprofloxacin; Acyclovir; Pyracetam	1	0	0	1	0	0	0	0	0	0	0		0	0	0	0		0	1	0	0	0	0	0	0	0	0	0	0	0
480	525	52	2012-10-15					1	0	Nghe An	27	Freelancer	12	2012-10-13	2012-10-15	2	0			0	1	0	0	0	0	1	0	0	1		1	0	0	0	Renal failure grade III	0	1	0	0	0	0	0	0	0	0	0	0	0
481	526	27	2012-10-15	2012-10-18	2012-10-15			1	0	Bac Giang	14	Farmer	8	2012-10-12	2012-10-19	7	0	Do not know	0	0	0	0	0	0	0	1	0	0	0		0	0	0	0		0	1	0	0	0	0	0	0	0	0	0	0	0
482	527	36	2012-10-16					1	0	Quang Ninh	9	Worker	5	2012-10-15	2012-10-17	2	0			0	0	1	0	0	0	0	0	0	0		0	0	0	0		0	1	0	0	0	0	0	0	0	0	0	0	0
483	528	35	2012-10-16					0	1	Ha Noi	1	Officer	1	2012-10-15	2012-10-18	3	0			1	0	0	0	0	0	0	0	0	0		0	0	0	0	36 weeks pregnant	0	1	0	0	0	0	0	0	0	0	0	0	0
484	529	54	2012-10-16	2012-10-18				0	1	Ha Noi	1	Farmer	8	2012-10-15	2012-10-18	3	0			0	1	0	0	0	0	0	0	0	0		1	1	0	0	Renal failure grade IV	0	1	0	0	0	0	0	0	0	0	0	0	0
485	530	49	2012-10-16					0	1	Nam Dinh	12	Farmer	8	2012-10-15	2012-10-16	1	0			0	0	1	0	0	0	0	0	0	0		0	0	0	0		0	1	0	0	0	0	0	0	0	0	0	0	0
486	531	35	2012-10-16					1	0	Phu Tho	7	Farmer	8	2012-10-16	2012-10-17	1	0		0	0	0	1	0	0	0	0	0	0	0		0	0	0	0		0	1	0	0	0	0	0	0	0	0	0	0	0
487	532	52	2012-10-16					0	1	Ha Noi	1	Nurse	2	2012-10-16	2012-10-18	2	0			1	0	0	0	0	0	0	0	0	0		0	0	0	0	32 weeks pregnant	0	1	0	0	0	0	0	0	0	0	0	0	0
488	533	17	2012-10-17	2012-10-22				0	1	Hai Duong	8	Pupil	1	2012-10-16		-41198	0			0	0	1	0	0	0	0	0	0	0		0	0	0	0		0	1	0	0	0	0	0	0	0	0	0	0	0
489	534	62	2012-10-17					1	0	Ha Noi	1	At home without job	3	2012-10-16	2012-10-19	3	0	Cefuroxim; Metronidazol	1	0	0	1	0	0	0	0	0	0	0		0	0	0	0		0	1	0	0	0	0	0	0	0	0	0	0	0
490	535	81	2012-10-18					0	1	Ha Noi	1	Farmer	8	2012-10-17	2012-10-19	2	0			0	0	1	0	0	0	0	0	0	0		0	0	0	0		0	1	0	0	0	0	0	0	0	0	0	0	0
491	536	54	2012-10-18					0	1	Ha Noi	1	Farmer	8	2012-10-17	2012-10-19	2	0			0	1	0	0	0	0	0	0	0	0		1	1	0	0		0	1	0	0	0	0	0	0	0	0	0	0	0
492	537	29	2012-10-18	2012-10-23				0	1	Ha Noi	1	Officer	1	2012-10-17	2012-10-26	9	0			0	0	1	0	0	0	0	0	0	0		0	0	0	0		0	1	0	0	0	0	0	0	0	0	0	0	0
493	538	66	2012-10-19	2012-10-24				1	0	Nam Dinh	12	Elderly	3	2012-10-18	2012-10-27	9	0			0	1	0	1	0	0	0	0	0	0		0	0	0	0	Diabetes for 6 months with regular treatment	0	1	0	0	0	0	0	0	0	0	0	0	0
494	539	57	2012-10-19					0	1	Hung Yen	3	Farmer	8	2012-10-18	2012-10-26	8	0			0	0	1	0	0	0	0	0	0	0		0	0	0	0		0	1	0	0	0	0	0	0	0	0	0	0	0
495	540	23	2012-10-19					0	1	Ha Noi	1	At home without job	3	2012-10-18	2012-10-19	1	0			0	1	0	1	0	0	0	0	0	0		0	0	0	0		0	1	0	0	0	0	0	0	0	0	0	0	0
496	541	42	2012-10-19	2012-10-24				0	1	Hai Duong	8	Farmer	8	2012-10-18	2012-10-24	6	0	Do not know		0	0	1	0	0	0	0	0	0	0		0	0	0	0		0	1	0	0	0	0	0	0	0	0	0	0	0
497	542	59	2012-10-19	2012-11-01				0	1	Thanh Hoa	26	Farmer	8	2012-10-18	2012-11-08	21	0		0	0	0	0	0	0	0	0	0	0	0		0	0	0	0	Hypertension for 2 years. Sinusitis for 3 years	0	1	0	0	0	0	0	0	0	0	0	0	0
498	543	52	2012-10-19	2012-10-24				1	0	Ninh Binh	13	Farmer	8	2012-10-18	2012-10-25	7	0		0	0	0	0	0	0	0	0	0	0	0		0	0	1	0	Schizophrenia for 12 years	0	1	0	0	0	0	0	0	0	0	0	0	0
499	544	36	2012-10-19					0	1	Ha Noi	1	Officer	1	2012-10-19	2012-10-20	1	0			0	0	1	0	0	0	0	0	0	0		0	0	0	0		0	1	0	0	0	0	0	0	0	0	0	0	0
500	545	52	2012-10-22					1	0	Phu Tho	7	Retired	3	2012-10-19	2012-10-23	4	0			0	1	0	1	0	0	0	0	0	0		0	0	0	0	Gout for years	0	1	0	0	0	0	0	0	0	0	0	0	0
501	546	29	2012-10-22	2012-10-24				1	0	Hai Phong	10	Accountant	1	2012-10-19	2012-10-25	6	0			0	0	1	0	0	0	0	0	0	0		0	0	0	0		0	1	0	0	0	0	0	0	0	0	0	0	0
502	547	55	2012-10-22	2012-10-25				1	0	Ha Noi	1	Officer	1	2012-10-19	2012-10-26	7	0			0	0	1	0	0	0	0	0	0	0		0	0	0	0		0	1	0	0	0	0	0	0	0	0	0	0	0
503	548	53	2012-10-22					0	1	Bac Ninh	2	Farmer	8	2012-10-19	2012-10-22	3	0	Solumedrl 40mg/dayx4day; Ciprobay 0.4g/dayx5days	1	0	0	1	0	0	0	0	0	0	0		0	0	0	0		0	1	0	0	0	0	0	0	0	0	0	0	0
504	549	42	2012-10-22	2012-10-25				1	0	Ha Noi	1	Freelancer	12	2012-10-19	2012-11-02	14	0	ARV		0	1	0	0	0	0	0	1	0	0		0	0	0	0	AIDS. Pulmonary TB and Pleural effusion for 3 months.	0	1	0	0	0	0	0	0	0	0	0	0	0
505	550	56	2012-10-22					1	0	Ha Noi	1	Retired	3	2012-10-19	2012-10-24	5	0			0	1	0	0	0	0	0	0	0	0		1	1	0	0	Renal failure for 6 years	0	1	0	0	0	0	0	0	0	0	0	0	0
506	551	58	2012-10-22	2012-10-26				1	0	Nghe An	27	Elderly	3	2012-10-20	2012-10-30	10	0			0	0	1	0	0	0	0	0	0	0		0	0	0	0		0	1	0	0	0	0	0	0	0	0	0	0	0
507	552	23	2012-10-22					1	0	Nam Dinh	12	Student	1	2012-10-20	2012-10-24	4	0			0	0	1	0	0	0	0	0	0	0		0	0	0	0		0	1	0	0	0	0	0	0	0	0	0	0	0
508	553	45	2012-10-22	2012-10-26				1	0	Bac Giang	14	Farmer	8	2012-10-20	2012-11-02	13	0			0	1	0	0	0	0	0	0	0	0		0	0	0	0	SLE	0	1	0	0	0	0	0	0	0	0	0	0	0
509	554	35	2012-10-22					1	0	Ha Noi	1	Freelancer	12	2012-10-21	2012-10-22	1	0			0	1	0	1	0	0	1	0	0	1		0	0	0	0		0	1	0	0	0	0	0	0	0	0	0	0	0
510	555	56	2012-10-22	2012-10-29				1	0	Phu Tho	7	Farmer	8	2012-10-21	2012-10-29	8	0		0	0	0	1	0	0	0	0	0	0	0		0	0	0	0		0	1	0	0	0	0	0	0	0	0	0	0	0
511	556	56	2012-10-22	2012-10-29				1	0	Ha Tinh	28	Retired	3	2012-10-21	2012-10-26	5	0			0	0	1	0	0	0	0	0	0	0		0	0	0	0		0	1	0	0	0	0	0	0	0	0	0	0	0
512	557	28	2012-10-23	2012-10-30				1	0	Nam Dinh	12	Farmer	8	2012-10-22	2012-10-31	9	0			0	1	0	0	0	0	0	0	0	0		1	1	0	0		0	1	0	0	0	0	0	0	0	0	0	0	0
513	558	33	2012-10-23	2012-10-29				0	1	Hai Duong	8	Tailor	4	2012-10-22	2012-11-02	11	0		0	0	0	0	0	0	0	1	0	0	0		0	0	0	0		0	1	0	0	0	0	0	0	0	0	0	0	0
514	559	56	2012-10-23	2012-10-26				1	0	Phu Tho	7	Farmer	8	2012-10-22	2012-10-26	4	0			0	0	1	0	0	0	0	0	0	0		0	0	0	0		0	1	0	0	0	0	0	0	0	0	0	0	0
515	560	15	2012-10-24					1	0	Vinh Phuc	5	Pupil	1	2012-10-23	2012-10-26	3	0			0	0	1	0	0	0	0	0	0	0		0	0	0	0		0	1	0	0	0	0	0	0	0	0	0	0	0
516	561	62	2012-10-24	2012-10-29				0	1	Ha Noi	1	Farmer	8	2012-10-23	2012-11-02	10	0			0	0	1	0	0	0	0	0	0	0		0	0	0	0		0	1	0	0	0	0	0	0	0	0	0	0	0
517	562	56	2012-10-24	2012-10-29				1	0	Nghe An	27	Farmer	8	2012-10-22	2012-11-03	12	0			0	1	0	0	0	0	0	0	1	1		0	0	0	0		0	1	0	0	0	0	0	0	0	0	0	0	0
518	563	25	2012-10-24					0	1	Ninh Binh	13	Accountant	1	2012-10-24	2012-10-29	5	0			0	0	1	0	0	0	0	0	0	0		0	0	0	0		0	1	0	0	0	0	0	0	0	0	0	0	0
519	564	43	2012-10-25	2012-10-30				0	1	Son La	23	Unknown	12	2012-10-24	2012-11-05	12	0		0	0	0	1	0	0	0	0	0	0	0		0	0	0	0		0	1	0	0	0	0	0	0	0	0	0	0	0
520	565	20	2012-10-25	2012-10-30				0	1	Vinh Phuc	5	Student	1	2012-10-24	2012-11-02	9	0			0	0	1	0	0	0	0	0	0	0		0	0	0	0		0	1	0	0	0	0	0	0	0	0	0	0	0
521	566	21	2012-10-25					0	1	Ha Noi	1	Student	1	2012-10-24	2012-10-29	5	0			0	0	1	0	0	0	0	0	0	0		0	0	0	0		0	1	0	0	0	0	0	0	0	0	0	0	0
522	567	57	2012-10-25					0	1	Thai Binh	11	Farmer	8	2012-10-24	2012-10-29	5	0			0	0	0	0	0	0	0	0	0	0		0	0	0	0	Hypertension. Ureter stone	0	1	0	0	0	0	0	0	0	0	0	0	0
523	568	84	2012-10-26	2012-10-30				1	0	Ha Noi	1	Farmer	8	2012-10-25	2012-11-01	7	0			0	0	1	0	0	0	0	0	0	0		0	0	0	0		0	1	0	0	0	0	0	0	0	0	0	0	0
524	569	57	2012-10-26					1	0	Thai Binh	11	Farmer	8	2012-10-25	2012-10-29	4	0			0	0	0	0	1	0	1	0	0	0		0	0	0	0	Myocardial infarction	0	1	0	0	0	0	0	0	0	0	0	0	0
525	570	26	2012-10-26	2012-10-31				0	1	Bac Giang	14	Freelancer	12	2012-10-25	2012-11-06	12	0	SHZE; Prednisolon 10mg/day		0	0	0	0	0	0	0	0	0	0		0	0	0	0	Pulmonary TB	0	1	0	0	0	0	0	0	0	0	0	0	0
526	571	33	2012-10-26					0	1	Ha Noi	1	Freelancer	12	2012-10-26	2012-10-29	3	0			0	0	1	0	0	0	0	0	0	0		0	0	0	0		0	1	0	0	0	0	0	0	0	0	0	0	0
527	572	33	2012-10-29	2012-11-01				0	1	Bac Kan	17	Unknown	12	2012-10-26	2012-11-02	7	0			0	1	0	0	0	0	0	0	0	0		0	0	0	0	Basedow	0	1	0	0	0	0	0	0	0	0	0	0	0
528	573	40	2012-10-29	2012-11-02				0	1	Hai Phong	10	At home without job	3	2012-10-26	2012-11-05	10	0			0	0	0	0	0	1	0	0	0	0		0	0	0	0		0	1	0	0	0	0	0	0	0	0	0	0	0
529	574	28	2012-10-27	2012-11-16				1	0	Ha Noi	1	Doctor	2	2012-10-27	2012-11-16	20	0			0	1	1	0	0	0	0	0	0	0		0	0	0	0		0	1	0	0	0	0	0	0	0	0	0	0	0
530	575	71	2012-10-30	2012-11-05				1	0	Ha Noi	1	Retired	3	2012-10-29	2012-11-05	7	0			0	1	0	1	0	0	0	0	0	0		0	0	0	0	Gallbladder stone. Hypertension	0	1	0	0	0	0	0	0	0	0	0	0	0
531	576	42	2012-10-30					0	1	Ha Noi	1	Farmer	8	2012-10-29	2012-11-01	3	0			0	0	1	0	0	0	0	0	0	0		0	0	0	0		0	1	0	0	0	0	0	0	0	0	0	0	0
532	577	40	2012-10-30					1	0	Thanh Hoa	26	Farmer	8	2012-10-29	2012-11-02	4	0			0	0	0	0	0	0	0	0	0	0		0	0	0	0	Plyarthritis	0	1	0	0	0	0	0	0	0	0	0	0	0
533	578	42	2012-10-31	2012-11-02				0	1	Phu Tho	7	Unknown	12	2012-10-30	2012-11-02	3	0		0	0	0	1	0	0	0	0	0	0	0		0	0	0	0		0	1	0	0	0	0	0	0	0	0	0	0	0
534	579	44	2012-11-01					1	0	Ha Noi	1	Freelancer	12	2012-10-31	2012-11-05	5	0			0	0	1	0	0	0	0	0	0	0		0	0	0	0		0	1	0	0	0	0	0	0	0	0	0	0	0
535	580	40	2012-10-31					1	0	Quang Ninh	9	Freelancer	12	2012-10-30	2012-11-02	3	0			0	1	0	0	0	0	0	0	0	0		0	0	0	0	HIV	0	1	0	0	0	0	0	0	0	0	0	0	0
536	581	19	2012-11-01					0	1	Ha Noi	1	Unknown	12	2012-10-31	2012-11-05	5	0	Zinnat 500mg/day	1	0	0	1	0	0	0	0	0	0	0		0	0	0	0		0	1	0	0	0	0	0	0	0	0	0	0	0
537	582	76	2012-11-01	2012-11-06				1	0	Bac Ninh	2	Elderly	3	2012-10-31	2012-11-15	15	0		0	0	0	0	0	0	0	0	0	0	0		0	0	0	0	Hypertension	0	1	0	0	0	0	0	0	0	0	0	0	0
538	583	24	2012-11-02					0	1	Bac Giang	14	Student	1	2012-11-01	2012-11-06	5	0			0	0	0	0	0	0	0	0	0	0		0	0	0	0	Rheumatoid arthritis	0	1	0	0	0	0	0	0	0	0	0	0	0
539	584	63	2012-11-02	2012-11-07				1	0	Hai Duong	8	Wounded sodier	3	2012-11-01	2012-11-08	7	0			0	0	0	0	0	0	1	0	0	0		0	0	0	0		0	1	0	0	0	0	0	0	0	0	0	0	0
540	585	51	2012-11-02	2012-11-07				0	1	Nghe An	27	Farmer	8	2012-11-01	2012-11-29	28	0			0	0	1	0	0	0	0	0	0	0		0	0	0	0		0	1	0	0	0	0	0	0	0	0	0	0	0
541	586	60	2012-11-02	2012-11-07				1	0	Ha Noi	1	Farmer	8	2012-11-01	2012-11-08	7	0			0	0	1	0	0	0	0	0	0	0		0	0	0	0		0	1	0	0	0	0	0	0	0	0	0	0	0
542	587	54	2012-11-02	2012-11-07				1	0	Bac Giang	14	Farmer	8	2012-11-01	2012-11-28	27	0			0	1	0	0	0	0	0	0	0	1		0	0	0	0		0	1	0	0	0	0	0	0	0	0	0	0	0
543	588	50	2012-11-02	2012-11-07				0	1	Ha Noi	1	At home without job	3	2012-11-01	2012-11-13	12	0			0	1	0	0	0	0	0	0	0	0		1	1	0	0		0	1	0	0	0	0	0	0	0	0	0	0	0
544	589	69	2012-11-02					1	0	Ha Noi	1	Retired	3	2012-11-01	2012-12-03	32	0			0	0	1	0	0	0	0	0	0	0		0	0	0	0		0	1	0	0	0	0	0	0	0	0	0	0	0
545	590	67	2012-11-02		2012-11-02			1	0	Lang Son	15	Retired	3	2012-11-02	2012-11-08	6	0	Do not know	0	0	0	0	0	1	0	0	0	0	0		0	0	0	0	Basedow, Hypertension, Benign prostatic hyperplasia	0	1	0	0	0	0	0	0	0	0	0	0	0
546	591	52	2012-11-05	2012-11-08				1	0	Nam Dinh	12	Farmer	8	2012-11-02	2012-11-14	12	0			0	0	0	0	0	0	0	0	0	0		1	0	0	0		0	1	0	0	0	0	0	0	0	0	0	0	0
547	592	60	2012-11-05					0	1	Phu Tho	7	Farmer	8	2012-11-03	2012-11-08	5	0			0	0	1	0	0	0	0	0	0	0		0	0	0	0		0	1	0	0	0	0	0	0	0	0	0	0	0
548	593	53	2012-11-05					0	1	Ha Noi	1	Farmer	8	2012-11-03	2012-11-08	5	0			0	0	1	0	0	0	0	0	0	0		0	0	0	0		0	1	0	0	0	0	0	0	0	0	0	0	0
549	594	41	2012-11-05	2012-11-12				1	0	Ha Noi	1	Unknown	12	2012-11-04	2012-11-12	8	0			0	0	0	0	0	0	0	0	0	0		0	0	0	0	Depression for 18 years	0	1	0	0	0	0	0	0	0	0	0	0	0
550	595	29	2012-11-05					0	1	Ha Noi	1	Accountant	1	2012-11-04	2012-11-08	4	0			1	0	0	0	0	0	0	0	0	0		0	0	0	0	12 weeks pregnant	0	1	0	0	0	0	0	0	0	0	0	0	0
551	596	44	2012-11-05	2012-11-12				1	0	Phu Tho	7	Farmer	8	2012-11-04	2012-11-13	9	0		0	0	0	1	0	0	0	0	0	0	0		0	0	0	0		0	1	0	0	0	0	0	0	0	0	0	0	0
552	597	21	2012-11-05					1	0	Ha Noi	1	Student	1	2012-11-04	2012-11-07	3	0			0	0	0	0	0	0	0	0	0	0		0	0	0	0	Bronchial asthma	0	1	0	0	0	0	0	0	0	0	0	0	0
553	598	30	2012-11-05	2012-11-12				1	0	Hung Yen	3	Officer	1	2012-11-04	2012-11-12	8	0		0	0	0	1	0	0	0	0	0	0	0		0	0	0	0		0	1	0	0	0	0	0	0	0	0	0	0	0
554	599	28	2012-11-06	2012-11-12	2012-11-05			0	1	Hai Duong	8	Freelancer	12	2012-11-04	2012-11-21	17	0		0	0	0	1	0	0	0	0	0	0	0		0	0	0	0		0	1	0	0	0	0	0	0	0	0	0	0	0
555	600	27	2012-11-06	2012-11-12				1	0	Vinh Phuc	5	Farmer	8	2012-11-05	2012-12-07	32	0		0	0	0	0	0	0	0	0	0	0	0		0	0	1	0	Hydrocephalus	0	1	0	0	0	0	0	0	0	0	0	0	0
556	601	32	2012-11-06					0	1	Ha Noi	1	Freelancer	12	2012-11-05	2012-11-08	3	0		0	0	0	1	0	0	0	0	0	0	0		0	0	0	0		0	1	0	0	0	0	0	0	0	0	0	0	0
557	602	74	2012-11-06	2012-11-12				1	0	Hung Yen	3	Farmer	8	2012-11-06	2012-11-20	14	0			0	0	0	0	1	0	0	0	0	0		0	0	0	0	Aortic valve insufficiency. Hypertension	0	1	0	0	0	0	0	0	0	0	0	0	0
558	603	32	2012-11-07					1	0	Ha Noi	1	Constructive worker	7	2012-11-06	2012-11-12	6	0			0	0	1	0	0	0	0	0	0	0		0	0	0	0		0	1	0	0	0	0	0	0	0	0	0	0	0
559	604	72	2012-11-07	2012-11-12				1	0	Nam Dinh	12	Retired	3	2012-11-06	2012-11-13	7	0			0	0	0	0	1	0	0	0	0	0		0	0	0	0	Heart beat disorder for 10 years	0	1	0	0	0	0	0	0	0	0	0	0	0
560	605	77	2012-11-08	2012-11-13				0	1	Ha Noi	1	Elderly	3	2012-11-07	2012-11-21	14	0	Amlor		0	0	0	0	0	0	0	0	0	0		0	0	0	0	Alzheimer. Hypertension	0	1	0	0	0	0	0	0	0	0	0	0	0
561	606	36	2012-11-08	2012-11-13	2012-11-13			0	1	Quang Ninh	9	Worker	5	2012-11-07	2012-11-27	20	0		0	0	0	0	0	0	0	0	0	0	0		0	0	0	0	Sinusitis	0	1	0	0	0	0	0	0	0	0	0	0	0
562	607	65	2012-11-08	2012-11-14				1	0	Hai Duong	8	Retired Soldier	3	2012-11-08	2012-11-20	12	0			0	0	1	0	0	0	0	0	0	0		0	0	0	0		0	1	0	0	0	0	0	0	0	0	0	0	0
563	608	49	2012-11-09	2012-11-14				0	1	Ha Tinh	28	Farmer	8	2012-11-08	2012-11-16	8	0			0	0	1	0	0	0	0	0	0	0		0	0	0	0		0	1	0	0	0	0	0	0	0	0	0	0	0
564	609	52	2012-11-09	2012-11-14				1	0	Ha Noi	1	Teacher	1	2012-11-08	2012-12-20	42	0			0	1	0	0	0	0	1	0	0	1		0	0	0	0		0	1	0	0	0	0	0	0	0	0	0	0	0
565	610	20	2012-11-09	2012-11-14				0	1	Vinh Phuc	5	Student	1	2012-11-08	2012-12-28	50	0			0	0	1	0	0	0	0	0	0	0		0	0	0	0		0	1	0	0	0	0	0	0	0	0	0	0	0
566	611	67	2012-11-12	2012-11-15				1	0	Ha Noi	1	Retired	3	2012-11-09	2012-12-04	25	0		0	0	0	0	0	0	0	0	0	0	0		0	0	0	0	Hypertension	0	1	0	0	0	0	0	0	0	0	0	0	0
567	612	52	2012-11-12	2012-11-15				0	1	Ha Noi	1	Farmer	8	2012-11-10	2012-11-20	10	0		0	0	1	0	0	0	0	0	0	0	0		0	0	1	1	Cervical cancer. Hypertension	0	1	0	0	0	0	0	0	0	0	0	0	0
568	613	28	2012-11-12	2012-11-15				0	1	Ha Noi	1	At home without job	3	2012-11-12	2012-11-16	4	0			1	0	0	0	0	0	0	0	0	0		0	0	0	0	21 weeks pregnant	0	1	0	0	0	0	0	0	0	0	0	0	0
569	614	25	2012-11-12					0	1	Hung Yen	3	Farmer	8	2012-11-09	2012-11-16	7	0			0	0	1	0	0	0	0	0	0	0		0	0	0	0		0	1	0	0	0	0	0	0	0	0	0	0	0
570	615	18	2012-11-12	2012-11-19	2012-11-13			1	0	Hung Yen	3	Student	1	2012-11-12	2012-11-23	11	0	Do not know	0	0	0	1	0	0	0	0	0	0	0		0	0	0	0		0	1	0	0	0	0	0	0	0	0	0	0	0
571	616	48	2012-11-13					0	1	Hung Yen	3	Farmer	8	2012-11-12	2012-11-16	4	0	Ceftriaxone 4g/day	1	0	0	0	0	0	0	0	0	0	0		0	0	0	0	Vestibular symdrome	0	1	0	0	0	0	0	0	0	0	0	0	0
572	617	25	2012-11-13	2012-11-19				1	0	Hung Yen	3	Farmer	8	2012-11-12	2012-11-21	9	0			0	0	0	0	0	0	1	0	0	0		0	0	0	0		0	1	0	0	0	0	0	0	0	0	0	0	0
573	618	20	2012-11-13	2012-11-19				1	0	Phu Tho	7	Freelancer	12	2012-11-12	2012-11-20	8	0		0	0	0	1	0	0	0	0	0	0	0		0	0	0	0		0	1	0	0	0	0	0	0	0	0	0	0	0
574	619	47	2012-11-13	2012-11-19	2012-11-13			1	0	Phu Tho	7	Farmer	8	2012-11-12	2012-11-23	11	0		0	0	0	1	0	0	0	0	0	0	0		0	0	0	0		0	1	0	0	0	0	0	0	0	0	0	0	0
575	620	71	2012-11-13					0	1	Thai Nguyen	16	Farmer	8	2012-11-13	2012-11-14	1	0			0	1	0	1	0	0	0	0	0	0		0	0	0	0		0	1	0	0	0	0	0	0	0	0	0	0	0
576	621	30	2012-11-13	2012-11-19				1	0	Thai Nguyen	16	Teacher	1	2012-11-13	2012-11-20	7	0			0	0	0	0	0	0	0	0	1	0		0	0	0	0		0	1	0	0	0	0	0	0	0	0	0	0	0
577	622	55	2012-11-14	2012-11-19				1	0	Tuyen Quang	19	Farmer	8	2012-11-13	2012-11-21	8	0			0	1	0	1	0	0	0	0	0	1		0	0	0	0		0	1	0	0	0	0	0	0	0	0	0	0	0
578	623	21	2012-11-14					1	0	Ha Noi	1	Guardian at IDD Hospital	2	2012-11-13	2012-11-16	3	0			0	0	1	0	0	0	0	0	0	0		0	0	0	0		0	1	0	0	0	0	0	0	0	0	0	0	0
579	624	57	2012-11-15	2012-11-20	2012-11-14			0	1	Hai Duong	8	Farmer	8	2012-11-13	2012-11-23	10	0	Insulin Act 1000UIx50 units	0	0	1	0	1	0	0	0	0	0	0		0	0	0	0		0	1	0	0	0	0	0	0	0	0	0	0	0
580	625	65	2012-11-15	2012-11-20				1	0	Vinh Phuc	5	Elderly	3	2012-11-14	2012-11-22	8	0			0	0	0	0	0	0	0	0	0	0		0	0	0	0	Hypertension. Gallbladder stones	0	1	0	0	0	0	0	0	0	0	0	0	0
581	626	49	2012-11-15					1	0	Bac Ninh	2	Farmer	8	2012-11-14	2012-11-15	1	0			0	1	0	0	0	0	0	0	1	1		0	0	0	0		0	1	0	0	0	0	0	0	0	0	0	0	0
582	627	30	2012-11-15	2012-11-22				0	1	Thanh Hoa	26	Farmer	8	2012-11-14	2012-11-22	8	0			1	0	0	0	0	1	0	0	0	0		0	0	0	0	26 weeks pregnant	0	1	0	0	0	0	0	0	0	0	0	0	0
583	628	26	2012-11-15	2012-11-20				0	1	Son La	23	Accountant	1	2012-11-14	2012-11-21	7	0			0	0	0	0	0	0	0	0	0	0		0	0	0	0	Ureteral stones	0	1	0	0	0	0	0	0	0	0	0	0	0
584	629	57	2012-11-15					1	0	Vinh Phuc	5	Farmer	8	2012-11-15	2012-11-20	5	0			0	0	1	0	0	0	0	0	0	0		0	0	0	0		0	1	0	0	0	0	0	0	0	0	0	0	0
585	630	20	2012-11-15					0	1	Ha Noi	1	At home without job	3	2012-11-15	2012-11-21	6	0		0	0	1	0	0	0	0	0	0	0	0		1	0	0	0	Renal failure (stopped using treatment for 1 year)	0	1	0	0	0	0	0	0	0	0	0	0	0
586	631	23	2012-11-19					1	0	Ha Noi	1	Unknown	12	2012-11-16	2012-11-19	3	0			0	0	0	0	1	0	0	0	0	0		0	0	0	0	Mitral insufficiency	0	1	0	0	0	0	0	0	0	0	0	0	0
587	632	50	2012-11-19	2012-11-22				0	1	Nam Dinh	12	Retired	3	2012-11-16	2012-12-07	21	0	Medrol 4mg/day		0	1	0	0	0	0	0	0	0	0		1	0	0	0	Glomerulonephritis- Nephrotic syndrome- Renal failure grade II for 2 years.	0	1	0	0	0	0	0	0	0	0	0	0	0
588	633	54	2012-11-19					0	1	Hung Yen	3	Farmer	8	2012-11-16	2012-11-21	5	0			0	1	0	0	0	1	0	0	0	1		1	1	0	0	Renal disease and hemodyalysis for 6 years. Polycystic liver-kidney	0	1	0	0	0	0	0	0	0	0	0	0	0
589	634	55	2012-11-19	2012-11-23				0	1	Lang Son	15	Freelancer	12	2012-11-17	2012-11-29	12	0			0	0	0	0	0	0	0	0	0	0		0	0	0	0	Pudendal nerve entrapment for 2 months (treating with traditional medicine)	0	1	0	0	0	0	0	0	0	0	0	0	0
590	635	25	2012-11-19	2012-11-23				0	1	Vinh Phuc	5	Student	1	2012-11-17	2012-11-26	9	0			0	0	1	0	0	0	0	0	0	0		0	0	0	0		0	1	0	0	0	0	0	0	0	0	0	0	0
591	636	61	2012-11-19	2012-11-23				1	0	Ha Noi	1	Unknown	12	2012-11-17	2012-11-30	13	0			0	1	0	0	0	0	0	0	0	1		0	0	0	0		0	1	0	0	0	0	0	0	0	0	0	0	0
592	637	52	2012-11-19					1	0	Ha Noi	1	Farmer	8	2012-11-17	2012-11-22	5	0			0	0	1	0	0	0	0	0	0	0		0	0	0	0		0	1	0	0	0	0	0	0	0	0	0	0	0
593	638	22	2012-11-19					0	1	Phu Tho	7	Seller	4	2012-11-18	2012-11-20	2	0			0	0	1	0	0	0	0	0	0	0		0	0	0	0		0	1	0	0	0	0	0	0	0	0	0	0	0
594	639	15	2012-11-19					1	0	Ha Noi	1	Pupil	1	2012-11-18	2012-11-23	5	0			0	0	1	0	0	0	0	0	0	0		0	0	0	0		0	1	0	0	0	0	0	0	0	0	0	0	0
595	640	32	2012-11-19	2012-11-26				0	1	Thanh Hoa	26	Teacher	1	2012-11-18	2012-11-30	12	0			0	0	1	0	0	0	0	0	0	0		0	0	0	0		0	1	0	0	0	0	0	0	0	0	0	0	0
596	641	62	2012-11-19	2012-11-26				1	0	Nam Dinh	12	Elderly	3	2012-11-17	2012-11-28	11	0			0	1	0	1	0	0	1	0	0	0		0	0	0	0	Hypertension	0	1	0	0	0	0	0	0	0	0	0	0	0
597	642	57	2012-11-20					1	0	Ha Noi	1	Unknown	12	2012-11-19	2012-11-28	9	0			0	0	1	0	0	0	0	0	0	0		0	0	0	0		0	1	0	0	0	0	0	0	0	0	0	0	0
598	643	62	2012-11-20					0	1	Ha Noi	1	Retired	3	2012-11-19	2012-11-22	3	0			0	1	0	0	0	0	0	0	0	0		0	0	0	0	Rheumatic arthritis for 4 years with regular treatment by Medrol 4-8mg/day. Hypertension.	0	1	0	0	0	0	0	0	0	0	0	0	0
599	644	57	2012-11-20	2012-11-26				1	0	Nam Dinh	12	Unknown	12	2012-11-19	2012-12-04	15	0	Interferon		0	1	0	1	0	0	0	1	0	0		0	0	0	0		0	1	0	0	0	0	0	0	0	0	0	0	0
600	645	37	2012-11-20	2012-11-26				0	1	Ha Noi	1	Freelancer	12	2012-11-19	2012-12-03	14	0			0	1	0	0	1	0	0	0	0	0		0	0	0	0	Mitral insufficiency	0	1	0	0	0	0	0	0	0	0	0	0	0
601	646	48	2012-11-20	2012-11-27				1	0	Thanh Hoa	26	Freelancer	12	2012-11-20	2012-12-04	14	0	Insulin		0	1	0	1	0	0	0	0	0	0		1	1	0	0		0	1	0	0	0	0	0	0	0	0	0	0	0
602	647	30	2012-11-21		2012-11-21			1	0	Vinh Phuc	5	Farmer	8	2012-11-20	2012-11-23	3	0	Trexone 4g/dayx6days	1	0	0	1	0	0	0	0	0	0	0		0	0	0	0		0	1	0	0	0	0	0	0	0	0	0	0	0
603	648	33	2012-11-23	2012-11-28				0	1	Ha Noi	1	Worker	5	2012-11-21	2012-11-28	7	0			0	0	1	0	0	0	0	0	0	0		0	0	0	0		0	1	0	0	0	0	0	0	0	0	0	0	0
604	649	30	2012-11-22					0	1	Ha Tinh	28	Farmer	8	2012-11-21	2012-11-26	5	0			0	0	1	0	0	0	0	0	0	0		0	0	0	0		0	1	0	0	0	0	0	0	0	0	0	0	0
605	650	65	2012-11-23	2012-11-27				0	1	Ha Noi	1	Elderly	3	2012-11-21	2012-12-03	12	0			0	0	0	0	0	0	0	0	0	0		0	0	0	0	Joint Pain	0	1	0	0	0	0	0	0	0	0	0	0	0
606	651	64	2012-11-22					1	0	Ha Noi	1	Freelancer	12	2012-11-21	2012-11-23	2	0			0	0	1	0	0	0	0	0	0	0		0	0	0	0		0	1	0	0	0	0	0	0	0	0	0	0	0
607	652	27	2012-11-22					1	0	Thai Binh	11	Worker	5	2012-11-21	2012-11-23	2	0			0	0	1	0	0	0	0	0	0	0		0	0	0	0		0	1	0	0	0	0	0	0	0	0	0	0	0
608	653	61	2012-11-23	2012-11-28				1	0	Ha Noi	1	Elderly	3	2012-11-22	2012-12-03	11	0		0	0	0	0	0	0	0	0	0	0	0		0	0	1	0	Water retention in the intraventricular.	0	1	0	0	0	0	0	0	0	0	0	0	0
609	654	43	2012-11-23					0	1	Ha Noi	1	Farmer	8	2012-11-22	2012-11-28	6	0			0	0	1	0	0	0	0	0	0	0		0	0	0	0		0	1	0	0	0	0	0	0	0	0	0	0	0
610	655	52	2012-11-23	2012-11-29				1	0	Bac Giang	14	Preventive medicine staff	2	2012-11-22	2012-11-30	8	0			0	1	0	0	0	0	0	0	0	0		0	0	0	0	Gout. Hypertension	0	1	0	0	0	0	0	0	0	0	0	0	0
611	656	16	2012-11-23					0	1	Ha Noi	1	Pupil	1	2012-11-22	2012-11-26	4	0			0	0	1	0	0	0	0	0	0	0		0	0	0	0		0	1	0	0	0	0	0	0	0	0	0	0	0
612	657	70	2012-11-26					0	1	Hung Yen	3	Farmer	8	2012-11-23	2012-11-28	5	0			0	0	1	0	0	0	0	0	0	0		0	0	0	0		0	1	0	0	0	0	0	0	0	0	0	0	0
613	658	26	2012-11-26	2012-11-29				0	1	Nam Dinh	12	Accountant	1	2012-11-23	2012-11-29	6	0			0	0	1	0	0	0	0	0	0	0		0	0	0	0		0	1	0	0	0	0	0	0	0	0	0	0	0
614	659	62	2012-11-26	2012-11-29				0	1	Ha Noi	1	Retired	3	2012-11-23	2012-12-04	11	0			0	1	0	1	0	0	0	0	0	0		0	0	0	0	Hypertension	0	1	0	0	0	0	0	0	0	0	0	0	0
615	660	42	2012-11-26					0	1	Bac Ninh	2	Farmer	8	2012-11-23	2012-11-28	5	0			0	0	0	0	0	0	0	0	0	0		0	0	0	0	Hypertension	0	1	0	0	0	0	0	0	0	0	0	0	0
616	661	71	2012-11-26	2012-11-30				1	0	Ha Noi	1	Elderly	3	2012-11-24	2012-12-19	25	0	Insulin		0	1	0	1	0	0	0	0	0	1		0	0	0	0		0	1	0	0	0	0	0	0	0	0	0	0	0
617	662	66	2012-11-26	2012-11-30				1	0	Ninh Binh	13	Retired	3	2012-11-24	2012-12-05	11	0			0	0	0	0	0	1	0	0	0	0	Liver disease for 30 years	0	0	0	0	Hypertension	0	1	0	0	0	0	0	0	0	0	0	0	0
618	663	22	2012-11-26					1	0	Ha Noi	1	Student	1	2012-11-25	2012-12-03	8	0	Betadin; SAT		0	0	1	0	0	0	0	0	0	0		0	0	0	0		0	1	0	0	0	0	0	0	0	0	0	0	0
619	664	51	2012-11-26					0	1	Ha Noi	1	At home without job	3	2012-11-25	2012-11-30	5	0	Lasartan 100mg/day; Metformin; Glibenclamide 2.5 mg/day		0	1	0	1	0	0	0	0	0	0		0	0	0	0	Hypertension	0	1	0	0	0	0	0	0	0	0	0	0	0
620	665	19	2012-11-27					0	1	Ha Noi	1	Freelancer	12	2012-11-26	2012-11-30	4	0			0	0	1	0	0	0	0	0	0	0		0	0	0	0		0	1	0	0	0	0	0	0	0	0	0	0	0
621	666	32	2012-11-27	2012-12-03				0	1	Son La	23	Farmer	8	2012-11-26	2012-12-03	7	0			0	0	1	0	0	0	0	0	0	0		0	0	0	0		0	1	0	0	0	0	0	0	0	0	0	0	0
622	667	32	2012-11-27					1	0	Hai Phong	10	Unknown	12	2012-11-26	2012-11-29	3	0			0	0	1	0	0	0	0	0	0	0		0	0	0	0		0	1	0	0	0	0	0	0	0	0	0	0	0
623	668	38	2012-11-27	2012-12-03	2012-12-04			1	0	Nghe An	27	Worker	5	2012-11-26	2012-12-05	9	0	Tbeeing treated with ARV	0	0	1	0	0	0	0	0	0	0	0		0	0	0	0	Diagnosed AIDS, Pulmonary TB in 5/2012	0	1	0	0	0	0	0	0	0	0	0	0	0
624	669	60	2012-11-27	2012-12-03				1	0	Hung Yen	3	Retired	3	2012-11-26	2012-12-12	16	0			0	0	1	0	0	0	0	0	0	0		0	0	0	0		0	1	0	0	0	0	0	0	0	0	0	0	0
625	670	66	2012-11-27	2012-12-04				0	1	Ha Noi	1	Retired	3	2012-11-26	2012-12-20	24	0			0	0	0	0	0	0	0	0	0	0		0	0	0	0	Joint pain for years	0	1	0	0	0	0	0	0	0	0	0	0	0
626	671	37	2012-11-27	2012-12-03				1	0	Nam Dinh	12	Freelancer	12	2012-11-26	2012-12-07	11	0			0	0	0	0	0	1	0	0	0	0		0	0	0	0	Multi-sinusitis	0	1	0	0	0	0	0	0	0	0	0	0	0
627	672	48	2012-11-27	2012-11-30				1	0	Nghe An	27	Farmer	8	2012-11-26	2012-11-30	4	0			0	1	0	0	0	0	0	0	0	0		1	0	1	0	Renal failure. Cerebral circulatory insufficiency for 10 years	0	1	0	0	0	0	0	0	0	0	0	0	0
628	673	26	2012-11-27					0	1	Ha Noi	1	Officer	1	2012-11-26	2012-11-30	4	0			1	0	0	0	0	0	0	0	0	0		0	0	0	0	19 weeks pregnant	0	1	0	0	0	0	0	0	0	0	0	0	0
629	674	45	2012-11-28	2012-12-03				1	0	Bac Kan	17	Farmer	8	2012-11-27	2012-12-04	7	0			0	1	0	0	0	0	1	0	0	1		0	0	0	0		0	1	0	0	0	0	0	0	0	0	0	0	0
630	675	22	2012-11-28	2012-12-04				0	1	Nghe An	27	Farmer	8	2012-11-27	2012-12-05	8	0			0	1	0	0	0	0	0	0	0	0		0	0	0	0	HIV	0	1	0	0	0	0	0	0	0	0	0	0	0
631	676	55	2012-11-28					0	1	Bac Giang	14	Farmer	8	2012-11-28	2012-11-30	2	0			0	0	0	0	0	0	0	0	0	0		0	0	0	0	Rheumatoid arthritis for 2 years	0	1	0	0	0	0	0	0	0	0	0	0	0
632	677	21	2012-11-29	2012-12-04	2012-12-04			1	0	Nam Dinh	12	Mason	7	2012-11-28	2012-12-14	16	0		0	0	0	1	0	0	0	0	0	0	0		0	0	0	0		0	1	0	0	0	0	0	0	0	0	0	0	0
633	678	28	2012-11-29	2012-12-03				1	0	Bac Ninh	2	Mechanic	12	2012-11-28	2012-12-04	6	0			0	0	1	0	0	0	0	0	0	0		0	0	0	0		0	1	0	0	0	0	0	0	0	0	0	0	0
634	679	64	2012-11-30	2012-12-05				1	0	Hai Phong	10	Retired	3	2012-11-29	2012-12-14	15	0			0	1	0	0	0	0	0	1	0	1		0	0	0	0	Hypertension	0	1	0	0	0	0	0	0	0	0	0	0	0
635	680	32	2012-11-30	2012-12-05	2012-12-04			1	0	Hai Phong	10	Worker	5	2012-11-29	2012-12-11	12	0		0	0	0	1	0	0	0	0	0	0	0		0	0	0	0		0	1	0	0	0	0	0	0	0	0	0	0	0
636	681	44	2012-11-30					1	0	Ha Noi	1	Farmer	8	2012-11-29	2012-12-05	6	0			0	0	1	0	0	0	0	0	0	0		0	0	0	0		0	1	0	0	0	0	0	0	0	0	0	0	0
637	682	61	2012-11-30					0	1	Ha Tinh	28	Farmer	8	2012-11-30	2012-12-05	5	0			0	0	1	0	0	0	0	0	0	0		0	0	0	0		0	1	0	0	0	0	0	0	0	0	0	0	0
638	683	45	2012-11-30	2012-12-04				1	0	Bac Ninh	2	Farmer	8	2012-11-30	2012-12-05	5	0			0	0	1	0	0	0	0	0	0	0		0	0	0	0		0	1	0	0	0	0	0	0	0	0	0	0	0
639	684	18	2012-12-03					0	1	Ha Noi	1	Pupil	1	2012-11-30	2012-12-05	5	0			0	0	0	0	0	0	0	0	0	0		0	0	0	0	Rheumatoid arthritis for 13 years (?)	0	1	0	0	0	0	0	0	0	0	0	0	0
640	685	48	2012-12-03	2012-12-06				0	1	Hai Duong	8	Farmer	8	2012-11-30	2012-12-07	7	0			0	0	1	0	0	0	0	0	0	0		0	0	0	0		0	1	0	0	0	0	0	0	0	0	0	0	0
641	686	26	2012-12-03					0	1	Ha Noi	1	Accountant	1	2012-12-01	2012-12-05	4	0	Ampicillin	1	0	0	0	0	0	0	0	0	0	0		0	0	0	0	Goiter grade II since she was age 11 with treatment	0	1	0	0	0	0	0	0	0	0	0	0	0
642	687	27	2012-12-03					1	0	Ha Nam	4	Farmer	8	2012-12-01	2012-12-06	5	0			0	0	1	0	0	0	0	0	0	0		0	0	0	0		0	1	0	0	0	0	0	0	0	0	0	0	0
643	688	29	2012-12-03	2012-12-07				0	1	Ha Giang	20	Teacher	1	2012-12-01	2012-12-25	24	0	Cloroqiun, Medrol		0	0	0	0	0	0	0	0	0	0		0	0	0	0	Diagnosed dermatomyositis in 5/2012 (outpatient treatment)	0	1	0	0	0	0	0	0	0	0	0	0	0
644	689	27	2012-12-03					0	1	Ha Noi	1	Preschool teacher	1	2012-12-01	2012-12-04	3	0	Voltaren		1	0	0	0	0	0	0	0	0	0		0	0	0	0	6 weeks pregnant	0	1	0	0	0	0	0	0	0	0	0	0	0
645	690	53	2012-12-04	2012-12-10				0	1	Ha Noi	1	Pupil	1	2012-12-03	2012-12-24	21	0			0	0	1	0	0	0	0	0	0	0		0	0	0	0		0	1	0	0	0	0	0	0	0	0	0	0	0
646	691	67	2012-12-04	2012-12-06				0	1	Nghe An	27	Retired	3	2012-11-30	2012-12-06	6	0			0	0	1	0	0	0	0	0	0	0		0	0	0	0		0	1	0	0	0	0	0	0	0	0	0	0	0
647	692	25	2012-12-04					1	0	Phu Tho	7	Worker	5	2012-12-01	2012-12-04	3	0			0	0	1	0	0	0	0	0	0	0		0	0	0	0		0	1	0	0	0	0	0	0	0	0	0	0	0
648	693	56	2012-12-04	2012-12-10				0	1	Ha Noi	1	At home without job	3	2012-12-03	2012-12-10	7	0			0	0	0	0	0	1	0	0	0	0	Elevated liver enzzyme	0	0	0	0		0	1	0	0	0	0	0	0	0	0	0	0	0
649	694	35	2012-12-05	2012-12-10				0	1	Ha Tinh	28	Teacher	1	2012-12-04	2012-12-11	7	0		0	0	0	1	0	0	0	0	0	0	0		0	0	0	0		0	1	0	0	0	0	0	0	0	0	0	0	0
650	695	78	2012-12-05					0	1	Ha Noi	1	Elderly	3	2012-12-04	2012-12-11	7	0			0	1	0	1	0	0	1	0	0	0		0	0	0	0	Hypertension for 5 years	0	1	0	0	0	0	0	0	0	0	0	0	0
651	696	82	2012-12-06	2012-12-11				0	1	Nam Dinh	12	Elderly	3	2012-12-05	2012-12-11	6	0			0	1	0	0	0	0	0	0	0	0		0	0	0	0	Degeneration of lumbar spine	0	1	0	0	0	0	0	0	0	0	0	0	0
652	697	72	2012-12-06	2012-12-11				1	0	Vinh Phuc	5	Retired	3	2012-12-05	2012-12-14	9	0			0	1	0	0	0	0	0	0	0	0		0	0	0	1	Diagnosed left lung cancer in May 2011 at National Hospital of Oncology (stopped chematherapy and radiotherapy for 6 months)	0	1	0	0	0	0	0	0	0	0	0	0	0
653	698	20	2012-12-07		2012-12-06			1	0	Ha Noi	1	Freelancer	12	2012-12-06	2012-12-11	5	1		0	0	0	1	0	0	0	0	0	0	0		0	0	0	0		0	1	0	0	0	0	0	0	0	0	0	0	0
654	699	70	2012-12-07					1	0	Ha Noi	1	Retired	3	2012-12-06	2012-12-07	1	0	Levonor 3.6ml/h; Diamicron 30mg/day; Coverylplus; Metformin 10mg/day	0	0	1	0	1	0	0	0	0	0	0		0	0	0	0	Diabetes type II for 7 years; Hypertension for 3 years.	0	1	0	0	0	0	0	0	0	0	0	0	0
655	700	54	2012-12-07	2012-12-13				0	1	Hai Phong	10	Retired	3	2012-12-06	2012-12-19	13	0			0	0	0	0	1	0	0	0	0	0		0	0	0	0	Mitral insufficiency	0	1	0	0	0	0	0	0	0	0	0	0	0
656	701	38	2012-12-07	2012-12-12				1	0	Nghe An	27	At home without job	3	2012-12-06	2012-12-14	8	0			0	0	1	0	0	0	0	0	0	0		0	0	0	0		0	1	0	0	0	0	0	0	0	0	0	0	0
657	702	33	2012-12-07	2012-12-12	2012-12-07			1	0	Yen Bai	21	Driver	6	2012-12-06	2012-12-12	6	0		0	0	0	1	0	0	0	0	0	0	0		0	0	0	0		0	1	0	0	0	0	0	0	0	0	0	0	0
658	703	47	2012-12-10					0	1	Hung Yen	3	Farmer	8	2012-12-07	2012-12-11	4	0			0	0	1	0	0	0	0	0	0	0		0	0	0	0		0	1	0	0	0	0	0	0	0	0	0	0	0
659	704	24	2012-12-10					0	1	Ha Noi	1	Student	1	2012-12-08	2012-12-11	3	0			0	0	0	0	0	0	0	0	0	0		0	0	0	0	Colitis (treating with traditional medicine)	0	1	0	0	0	0	0	0	0	0	0	0	0
660	705	22	2012-12-10	2012-12-14				1	0	Thai Nguyen	16	Farmer	8	2012-12-08	2012-12-14	6	0			0	0	1	0	0	0	0	0	0	0		0	0	0	0		0	1	0	0	0	0	0	0	0	0	0	0	0
661	706	18	2012-12-10	2012-12-14				0	1	Bac Giang	14	Farmer	8	2012-12-09	2012-12-14	5	0			0	1	0	0	0	0	0	0	0	0		0	0	0	0	Diagnosed Rheumatic arthritis for 3 months	0	1	0	0	0	0	0	0	0	0	0	0	0
662	707	33	2012-12-10					0	1	Ha Noi	1	Teacher	1	2012-12-09	2012-12-12	3	0			0	0	1	0	0	0	0	0	0	0		0	0	0	0		0	1	0	0	0	0	0	0	0	0	0	0	0
663	708	21	2012-12-10					0	1	Son La	23	Accountant	1	2012-12-10	2012-12-17	7	0	Cefixime	1	0	0	1	0	0	0	0	0	0	0		0	0	0	0		0	1	0	0	0	0	0	0	0	0	0	0	0
664	709	37	2012-12-11	2012-12-14				1	0	Ha Noi	1	Farmer	8	2012-12-10	2012-12-14	4	0			0	0	0	0	0	0	0	0	0	0		0	0	0	0	Bladder stone in 2012	0	1	0	0	0	0	0	0	0	0	0	0	0
665	710	57	2012-12-11	2012-12-18				1	0	Hai Duong	8	Business	1	2012-12-10	2012-12-18	8	0			0	0	1	0	0	0	0	0	0	0		0	0	0	0		0	1	0	0	0	0	0	0	0	0	0	0	0
666	711	65	2012-12-11					0	1	Nam Dinh	12	Farmer	8	2012-12-10	2012-12-14	4	0		0	0	1	0	0	0	0	0	0	0	0		0	0	0	0	Rheumatoid arthritis in 3/2012 at BMH	0	1	0	0	0	0	0	0	0	0	0	0	0
667	712	38	2012-12-11	2012-12-25				1	0	Ninh Binh	13	Farmer	8	2012-12-10	2013-01-02	23	0			0	1	1	0	0	0	0	0	0	0		0	0	0	0		0	1	0	0	0	0	0	0	0	0	0	0	0
668	713	49	2012-12-11	2012-12-17				1	0	Ha Tinh	28	Officer	1	2012-12-11	2012-12-21	10	0			0	1	0	1	0	1	0	0	0	0	Diagnosed liver disease in 2010	0	0	0	0	Diabetes type II	0	1	0	0	0	0	0	0	0	0	0	0	0
669	714	63	2012-12-12	2012-12-18				1	0	Ha Noi	1	Metal Plating	12	2012-12-11	2012-12-25	14	0		0	0	1	0	1	1	0	0	0	0	1		1	0	0	0	Hypertension. Heart failure. Diagnosed Renal Failure in 5/2012	0	1	0	0	0	0	0	0	0	0	0	0	0
670	715	29	2012-12-12	2012-12-17				0	1	Ha Noi	1	At home without job	3	2012-12-11	2012-12-27	16	0			0	0	1	0	0	0	0	0	0	0		0	0	0	0		0	1	0	0	0	0	0	0	0	0	0	0	0
671	716	42	2012-12-12	2012-12-14				1	0	Hai Phong	10	Freelancer	12	2012-12-11	2012-12-14	3	0	ARV: A2T-3TC- NVP		0	1	0	0	0	0	0	0	0	0		0	0	0	0	HIV in 2009	0	1	0	0	0	0	0	0	0	0	0	0	0
672	717	48	2012-12-12					1	0	Hung Yen	3	Driver	6	2012-12-11	2012-12-14	3	0			0	1	0	0	0	0	0	0	0	0		0	0	0	0	HIV	0	1	0	0	0	0	0	0	0	0	0	0	0
673	718	57	2012-12-13	2012-12-18				0	1	Nghe An	27	Retired	3	2012-12-12	2012-12-26	14	0			0	0	0	0	0	0	0	0	0	0		1	0	0	0	Kidney stone	0	1	0	0	0	0	0	0	0	0	0	0	0
674	719	75	2012-12-13	2012-12-18				0	1	Ha Noi	1	Unknown	12	2012-12-12	2012-12-21	9	0	Insulin; Cefolactam 1g/day; Prednisolon 15mg/day	1	0	1	0	1	0	0	0	0	0	0		1	0	0	0	Diabetes type II for 7 years. Adrenal failure. Joint pain for years.	0	1	0	0	0	0	0	0	0	0	0	0	0
675	720	36	2012-12-13	2012-12-18				1	0	Ninh Binh	13	Freelancer	12	2012-12-12	2013-01-03	22	0	ARV: TDF-3TC-EFC		0	1	0	0	0	0	0	0	0	0		0	0	0	0	HIV	0	1	0	0	0	0	0	0	0	0	0	0	0
676	721	42	2012-12-13					1	0	Nghe An	27	Farmer	8	2012-12-13	2012-12-17	4	0			0	0	1	0	0	0	0	0	0	0		0	0	0	0		0	0	0	0	0	0	0	0	0	0	0	0	0	Rabies (4 shots - 1 month ago)
677	722	70	2012-12-14	2012-12-19				1	0	Ha Noi	1	Retired	3	2012-12-13	2012-12-21	8	0			0	1	0	1	0	0	0	0	0	0		0	0	0	0		0	1	0	0	0	0	0	0	0	0	0	0	0
678	723	23	2012-12-14	2012-12-19				0	1	Ha Noi	1	At home without job	3	2012-12-13	2012-12-28	15	0	Rocephin 2g/day; Medaxon 2g/day; Metronidazol 1g/day; Amikacin 1g/day	1	0	0	1	0	0	0	0	0	0	0		0	0	0	0		0	1	0	0	0	0	0	0	0	0	0	0	0
679	724	75	2012-12-14					1	0	Vinh Phuc	5	Farmer	8	2012-12-13	2012-12-17	4	0			0	0	1	0	0	0	0	0	0	0		0	0	0	0		0	1	0	0	0	0	0	0	0	0	0	0	0
680	725	31	2012-12-17	2012-12-20				0	1	Nam Dinh	12	Teacher	1	2012-12-14	2012-12-26	12	0			1	1	0	0	0	0	0	0	0	0		0	0	0	0	Just diagnosed HIV. 19 weeks pregnant.	0	1	0	0	0	0	0	0	0	0	0	0	0
681	726	48	2012-12-17	2012-12-25				1	0	Nam Dinh	12	Farmer	8	2012-12-16	2013-01-28	43	0			0	0	0	0	0	0	0	0	0	0		0	0	0	0	Cirrhosis-HBV for 5 years	0	1	0	0	0	0	0	0	0	0	0	0	0
682	727	63	2012-12-17					1	0	Ha Noi	1	Retired	3	2012-12-14	2012-12-21	7	0			0	1	0	0	0	0	0	0	0	0		1	1	0	0	Renal failure grade IV. Hypertension.	0	1	0	0	0	0	0	0	0	0	0	0	0
683	728	30	2012-12-17	2012-12-20				0	1	Ha Noi	1	laboratory technician	2	2012-12-14	2012-12-20	6	0			0	0	1	0	0	0	0	0	0	0		0	0	0	0		0	1	0	0	0	0	0	0	0	0	0	0	0
684	729	49	2012-12-17	2012-12-20				1	0	Bac Ninh	2	Mechanic	12	2012-12-14	2012-12-20	6	0			0	1	1	0	0	0	0	0	0	0		0	0	0	0		0	1	0	0	0	0	0	0	0	0	0	0	0
685	730	36	2012-12-17					0	1	Ha Noi	1	Unknown	12	2012-12-15	2012-12-21	6	0	Cefpodoxime; Levofloxacin; Biseptol	1	0	1	0	0	0	0	0	0	0	0		0	0	0	0	Just diagnosed HIV at Respiratory Center	0	1	0	0	0	0	0	0	0	0	0	0	0
686	731	63	2012-12-17	2012-12-24				1	0	Nghe An	27	Retired	3	2012-12-15	2012-12-26	11	0	Ceftriaxone; Ciprofloxacin	1	0	1	0	1	0	1	0	0	0	0		0	0	0	0	Diabetes type II. Hepatitis	0	1	0	0	0	0	0	0	0	0	0	0	0
687	732	51	2012-12-17	2012-12-24				1	0	Ha Noi	1	Farmer	8	2012-12-15	2012-12-24	9	0		0	0	0	0	0	0	0	1	0	0	0		0	0	0	0		0	1	0	0	0	0	0	0	0	0	0	0	0
688	733	26	2012-12-17	2012-12-19				0	1	Ha Noi	1	Officer	1	2012-12-16	2012-12-19	3	0			0	0	1	0	0	0	0	0	0	0		0	0	0	0		0	1	0	0	0	0	0	0	0	0	0	0	0
689	734	82	2012-12-17	2012-12-24				1	0	Hung Yen	3	Farmer	8	2012-12-16	2012-12-25	9	0			0	0	1	0	0	0	0	0	0	0		0	0	0	0		0	1	0	0	0	0	0	0	0	0	0	0	0
690	735	32	2012-12-17	2012-12-24	2012-12-20			1	0	Nam Dinh	12	Drinking seller	4	2012-12-16	2013-01-04	19	0	Do not know	0	0	0	1	0	0	0	0	0	0	0		0	0	0	0		0	1	0	0	0	0	0	0	0	0	0	0	0
691	736	47	2012-12-18					0	1	Phu Tho	7	At home without job	3	2012-12-17	2012-12-20	3	0	Cefotaxim	1	0	0	0	0	0	0	0	0	0	0		0	0	0	0	Herniated disks	0	1	0	0	0	0	0	0	0	0	0	0	0
692	737	35	2012-12-18					0	1	Ha Noi	1	Freelancer	12	2012-12-17	2012-12-20	3	0			0	0	1	0	0	0	0	0	0	0		0	0	0	0		0	1	0	0	0	0	0	0	0	0	0	0	0
693	738	49	2012-12-18					0	1	Hoa Binh	6	Unknown	12	2012-12-17	2012-12-19	2	0			0	0	0	0	0	0	1	0	0	0		0	0	0	0		0	1	0	0	0	0	0	0	0	0	0	0	0
694	739	56	2012-12-18					0	1	Thai Binh	11	Retired	3	2012-12-17	2012-12-21	4	0	Cefoperazon 2g/dayx14days	1	0	0	0	0	0	0	1	0	0	0	HB for 5 years without treatment	0	0	0	0		0	1	0	0	0	0	0	0	0	0	0	0	0
695	740	52	2012-12-18					1	0	Ha Nam	4	Mason	7	2012-12-17	2012-12-18	1	0	Levonox; Avelox	1	0	0	1	0	0	0	0	0	0	0		0	0	0	0		0	1	0	0	0	0	0	0	0	0	0	0	0
696	741	18	2012-12-19	2012-12-24	2012-12-19			1	0	Hai Duong	8	Pupil	1	2012-12-18	2012-12-28	10	1		0	0	0	1	0	0	0	0	0	0	0		0	0	0	0		0	1	0	0	0	0	0	0	0	0	0	0	0
697	742	16	2012-12-19	2012-12-24				0	1	Ha Noi	1	Pupil	1	2012-12-18	2012-12-26	8	0		0	0	0	1	0	0	0	0	0	0	0		0	0	0	0		0	1	0	0	0	0	0	0	0	0	0	0	0
698	743	16	2012-12-19	2012-12-25	2012-12-19			0	1	Ha Noi	1	Pupil	1	2012-12-18	2012-12-25	7	0		0	0	0	1	0	0	0	0	0	0	0		0	0	0	0		0	1	0	0	0	0	0	0	0	0	0	0	0
699	744	60	2012-12-20					1	0	Vinh Phuc	5	Retired	3	2012-12-19	2012-12-24	5	0			0	0	1	0	0	0	0	0	0	0		0	0	0	0		0	1	0	0	0	0	0	0	0	0	0	0	0
700	745	51	2012-12-20	2012-12-25				0	1	Hoa Binh	6	Farmer	8	2012-12-19	2012-12-26	7	0	Cefotaxim	1	0	0	1	0	0	0	0	0	0	0		0	0	0	0		0	1	0	0	0	0	0	0	0	0	0	0	0
701	746	28	2012-12-20					0	1	Vinh Phuc	5	Teacher	1	2012-12-19	2012-12-24	5	0			0	0	1	0	0	0	0	0	0	0		0	0	0	0		0	1	0	0	0	0	0	0	0	0	0	0	0
702	747	49	2012-12-21		2012-12-20			1	0	Son La	23	Farmer	8	2012-12-19	2012-12-22	3	0		0	0	0	1	0	0	0	0	0	0	0		0	0	0	0		0	1	0	0	0	0	0	0	0	0	0	0	0
703	748	21	2012-12-20	2012-12-24				0	1	Ha Noi	1	Farmer	8	2012-12-19	2012-12-24	5	0			1	0	0	0	0	0	1	0	0	0	Just diagnosed HB	0	0	0	0	31 weeks pregnant	0	1	0	0	0	0	0	0	0	0	0	0	0
704	749	22	2012-12-20					1	0	Ha Noi	1	Freelancer	12	2012-12-19	2012-12-25	6	0	Furosemid 80mg/day	0	0	1	0	0	0	0	0	0	0	0		1	0	0	0	Renal failure grade II. Hypertension.	0	1	0	0	0	0	0	0	0	0	0	0	0
705	750	36	2012-12-21	2012-12-26				0	1	Thai Nguyen	16	Teacher	1	2012-12-20	2013-01-02	13	0		0	0	0	1	0	0	0	0	0	0	0		0	0	0	0		0	1	0	0	0	0	0	0	0	0	0	0	0
706	751	50	2012-12-21	2012-12-26				1	0	Ha Noi	1	Officer	1	2012-12-20	2013-01-02	13	0			0	1	0	1	0	0	1	0	0	0		0	0	0	0	Just diagnosed HB and diabetes.	0	1	0	0	0	0	0	0	0	0	0	0	0
707	752	25	2012-12-21	2012-12-26				1	0	Hung Yen	3	Freelancer	12	2012-12-20	2012-12-27	7	0		0	0	0	1	0	0	0	0	0	0	0		0	0	0	0		0	1	0	0	0	0	0	0	0	0	0	0	0
708	753	50	2012-12-24	2012-12-27				1	0	Thai Binh	11	Police	1	2012-12-21	2012-12-28	7	0	Levofloxacin	1	0	0	1	0	0	0	0	0	0	0		0	0	0	0		0	1	0	0	0	0	0	0	0	0	0	0	0
709	754	41	2012-12-24	2012-12-26	2013-01-07			1	0	Ha Noi	1	Freelancer	12	2012-12-21	2013-01-18	28	0		0	0	0	1	0	0	0	0	0	0	0		0	0	0	0		0	1	0	0	0	0	0	0	0	0	0	0	0
710	755	52	2012-12-24	2012-12-28				1	0	Ha Tinh	28	Police	1	2012-12-22	2013-01-02	11	0	Cefotaxime	1	0	0	1	0	0	0	0	0	0	0		0	0	0	0		0	1	0	0	0	0	0	0	0	0	0	0	0
711	756	26	2012-12-24	2012-12-28				1	0	Hai Duong	8	Worker at stone quary	5	2012-12-22	2012-12-24	2	0			0	0	1	0	0	0	0	0	0	0		0	0	0	0		0	1	0	0	0	0	0	0	0	0	0	0	0
712	757	51	2012-12-25	2013-01-02				0	1	Thai Nguyen	16	Officer	1	2012-12-24	2013-01-11	18	0			0	0	0	0	0	0	0	0	0	0		0	0	0	0	Degeneration of lumbar spine for 4-5 years	0	1	0	0	0	0	0	0	0	0	0	0	0
713	758	67	2012-12-25	2012-12-28				0	1	Bac Giang	14	Farmer	8	2012-12-24	2012-12-28	4	0			0	0	0	0	0	0	0	0	0	0		0	0	0	0	Hypertension	0	1	0	0	0	0	0	0	0	0	0	0	0
714	759	31	2012-12-25					0	1	Hung Yen	3	Farmer	8	2012-12-24	2012-12-25	1	0	Metronidazol; Urasyl	1	0	0	1	0	0	0	0	0	0	0		0	0	0	0		0	1	0	0	0	0	0	0	0	0	0	0	0
715	760	42	2012-12-25	2013-01-04				1	0	Hai Phong	10	Farmer	8	2012-12-21	2013-01-07	17	0			0	1	0	0	0	0	0	0	0	0		0	0	0	0	Diagnosed Leukemia in 7/2012	0	1	0	0	0	0	0	0	0	0	0	0	0
716	761	88	2012-12-26	2013-01-02				1	0	Ha Noi	1	Retied	3	2012-12-25	2013-01-10	16	0			0	0	0	0	0	0	0	0	0	0		0	0	0	0	Hypertension	0	1	0	0	0	0	0	0	0	0	0	0	0
717	762	74	2012-12-26		2012-12-26			0	1	Son La	23	Elderly	3	2012-12-25	2012-12-27	2	0		0	0	1	0	1	0	0	0	0	0	0		0	0	0	0		0	1	0	0	0	0	0	0	0	0	0	0	0
718	763	22	2012-12-26	2013-01-02				0	1	Nghe An	27	Farmer	8	2012-12-25	2013-01-18	24	0			0	0	1	0	0	0	0	0	0	0		0	0	0	0		0	1	0	0	0	0	0	0	0	0	0	0	0
719	764	21	2012-12-26					0	1	Ha Noi	1	At home without job	3	2012-12-25	2012-12-27	2	0			1	0	0	0	0	0	0	0	0	0		0	0	0	0	16 weeks pregnant	0	1	0	0	0	0	0	0	0	0	0	0	0
720	765	43	2012-12-26					0	1	Thai Binh	11	Unknown	12	2012-12-25	2012-12-28	3	0			0	0	1	0	0	0	0	0	0	0		0	0	0	0		0	1	0	0	0	0	0	0	0	0	0	0	0
721	766	51	2012-12-26	2013-01-02				0	1	Ha Tinh	28	Farmer	8	2012-12-26	2013-01-11	16	0	Insulin		0	1	0	1	0	0	0	0	0	0		0	0	0	0	Diabetes type I for 4 years.	0	1	0	0	0	0	0	0	0	0	0	0	0
722	767	44	2012-12-26					0	1	Lao Cai	22	At home without job	3	2012-12-26	2013-01-02	7	0			0	0	1	0	0	0	0	0	0	0		0	0	0	0		0	1	0	0	0	0	0	0	0	0	0	0	0
723	768	80	2012-12-27	2013-01-02				0	1	Ha Noi	1	Elderly	3	2012-12-26	2013-01-03	8	0	Insulin		0	1	0	1	1	0	0	0	0	0		0	0	0	0	Diabetes type II and hypertension for 30 years. Disorder of blood lipid	0	1	0	0	0	0	0	0	0	0	0	0	0
724	769	43	2012-12-27					1	0	Hung Yen	3	Farmer	8	2012-12-26	2012-12-28	2	0			0	1	0	0	0	0	0	0	0	1		0	0	0	0		0	1	0	0	0	0	0	0	0	0	0	0	0
725	770	47	2012-12-27					1	0	Ha Noi	1	Officer	1	2012-12-26	2012-12-31	5	0			0	0	1	0	0	0	0	0	0	0		0	0	0	0		0	1	0	0	0	0	0	0	0	0	0	0	0
726	771	22	2012-12-27	2013-01-02				0	1	Thai Nguyen	16	Worker	5	2012-12-26	2013-01-02	7	0			0	0	1	0	0	0	0	0	0	0		0	0	0	0		0	1	0	0	0	0	0	0	0	0	0	0	0
727	772	24	2012-12-27	2013-01-02				1	0	Ha Noi	1	Worker at soap factory	5	2012-12-26	2013-01-02	7	0			0	0	1	0	0	0	0	0	0	0		0	0	0	0		0	1	0	0	0	0	0	0	0	0	0	0	0
728	773	78	2012-12-27	2013-01-02				0	1	Ha Noi	1	Farmer	8	2012-12-26	2013-01-04	9	0	Insulin		0	1	0	1	0	0	0	0	0	0		0	0	1	0	Diabetes type II for 3 years. Diagnosed brain infarction/ Hypertension for 1 week.	0	1	0	0	0	0	0	0	0	0	0	0	0
729	774	77	2012-12-28	2013-01-02				1	0	Ha Noi	1	Retired	3	2012-12-26	2013-01-05	10	0			0	1	0	1	0	0	0	0	0	0		0	0	0	0	Diabetes type II for 20 years with regular treatment	0	1	0	0	0	0	0	0	0	0	0	0	0
730	775	60	2012-12-28	2013-01-02				0	1	Ha Noi	1	At home without job	3	2012-12-27	2013-01-03	7	0			0	0	0	0	0	0	0	0	0	0		0	0	0	0	Diagnosed degeneration of knee joitn for 3 months. Hypertension with regular treatment.	0	1	0	0	0	0	0	0	0	0	0	0	0
731	776	24	2012-12-28	2013-01-02				0	1	Ha Noi	1	Accountant	1	2012-12-27	2013-01-03	7	0	Azithromycin	1	1	0	0	0	0	0	0	0	0	0		0	0	0	0	28 weeks pregnant	0	1	0	0	0	0	0	0	0	0	0	0	0
732	777	72	2012-12-28	2013-01-02				0	1	Bac Ninh	2	Elderly	3	2012-12-27	2013-01-23	27	0			0	0	0	0	0	0	0	0	0	0		0	0	0	0	COPD. Sinusitis	0	1	0	0	0	0	0	0	0	0	0	0	0
733	778	80	2012-12-28					1	0	Bac Giang	14	Elderly	3	2012-12-27	2012-12-30	3	0		0	0	0	0	0	0	0	0	0	0	0		0	0	1	0	Pelvic Nerve Pain for 1 year. Bronchial asthma for 20 years. Hypertension for 1 year.	0	1	0	0	0	0	0	0	0	0	0	0	0
734	779	18	2013-01-02	2013-01-08				0	1	Thanh Hoa	26	Student	1	2012-12-30	2013-01-16	17	0			0	0	0	0	0	0	0	0	0	0		0	0	0	0	Chronic lymphadenitis	0	1	0	0	0	0	0	0	0	0	0	0	0
735	780	69	2013-01-02	2013-01-07				1	0	Ha Noi	1	Elderly	3	2012-12-30	2013-01-10	11	0			0	1	0	0	0	0	0	0	0	1		0	0	0	0		0	1	0	0	0	0	0	0	0	0	0	0	0
736	781	56	2013-01-02					1	0	Ha Nam	4	Wounded soldier 61%	3	2012-12-30	2013-01-05	6	0	Perfalgan; Ceftazidim; Azithromycin; Metronidazol	1	0	0	1	0	0	0	0	0	0	0		0	0	0	0		0	1	0	0	0	0	0	0	0	0	0	0	0
737	782	48	2013-01-02	2013-01-07				1	0	Nam Dinh	12	Farmer	8	2012-12-31	2013-01-09	9	0			0	1	0	0	0	0	1	0	1	1		0	0	0	0	HB-Cirrhosis for 3 years (been treating with antiviral drug for 1 year)	0	1	0	0	0	0	0	0	0	0	0	0	0
738	783	25	2013-01-02	2013-01-07				1	0	Hoa Binh	6	Farmer	8	2012-12-31	2013-02-01	32	0		0	0	1	0	0	0	0	0	1	0	0		0	0	0	0	HIV	0	1	0	0	0	0	0	0	0	0	0	0	0
739	784	24	2013-01-03					0	1	Hung Yen	3	Pupil	1	2013-01-02	2013-01-04	2	0			0	0	1	0	0	0	0	0	0	0		0	0	0	0		0	1	0	0	0	0	0	0	0	0	0	0	0
740	785	43	2013-01-03	2013-01-07				1	0	Hai Phong	10	Freelancer	12	2013-01-02	2013-01-07	5	0			0	1	0	0	0	0	0	0	0	1		0	0	0	0		0	1	0	0	0	0	0	0	0	0	0	0	0
741	786	20	2013-01-03	2013-01-08				0	1	Lang Son	15	Student	1	2013-01-02	2013-01-10	8	0			0	0	1	0	0	0	0	0	0	0		0	0	0	0		0	1	0	0	0	0	0	0	0	0	0	0	0
742	787	65	2013-01-03					0	1	Bac Giang	14	Retired	3	2013-01-02	2013-01-07	5	0	Mobic 15mg/dayx11days		0	0	1	0	0	0	0	0	0	0		0	0	0	0		0	1	0	0	0	0	0	0	0	0	0	0	0
743	788	30	2013-01-03					1	0	Ha Nam	4	Worker	5	2013-01-03	2013-01-04	1	0			0	0	1	0	0	0	0	0	0	0		0	0	0	0		0	1	0	0	0	0	0	0	0	0	0	0	0
744	789	30	2013-01-04	2013-01-09				1	0	Bac Ninh	2	Business	1	2013-01-02	2013-01-16	14	0	Amoxicilin	1	0	1	0	0	0	0	1	0	0	0		0	0	0	0	HIV	0	1	0	0	0	0	0	0	0	0	0	0	0
745	790	42	2013-01-04					1	0	Ha Tinh	28	At home without job	3	2013-01-03	2013-01-07	4	0			0	0	0	0	0	0	0	0	0	0		0	0	0	0	Hypertension	0	1	0	0	0	0	0	0	0	0	0	0	0
746	791	66	2013-01-04					1	0	Thai Nguyen	16	Elderly	3	2013-01-03	2013-01-04	1	0			0	1	0	0	0	0	0	0	0	0		0	0	0	0	Diagnosed hypertension and Gout in 2007	0	1	0	0	0	0	0	0	0	0	0	0	0
747	792	31	2013-01-07	2013-01-11				1	0	Son La	23	Farmer	8	2013-01-05	2013-01-15	10	0			0	1	0	0	0	0	0	1	0	1		0	0	0	0		0	1	0	0	0	0	0	0	0	0	0	0	0
748	793	41	2013-01-07	2013-01-11				1	0	Hung Yen	3	Worker	5	2013-01-05	2013-01-11	6	0			0	0	1	0	0	0	0	0	0	0		0	0	0	0		0	1	0	0	0	0	0	0	0	0	0	0	0
749	794	80	2013-01-07	2013-01-14				0	1	Ha Noi	1	Farmer	8	2013-01-06	2013-02-01	26	0			0	0	0	0	0	0	0	0	0	0		1	0	0	0	Kidney stones	0	1	0	0	0	0	0	0	0	0	0	0	0
750	795	40	2013-01-07	2013-01-11				0	1	Nam Dinh	12	Farmer	8	2013-01-06	2013-01-11	5	0			0	0	1	0	0	0	0	0	0	0		0	0	0	0		0	1	0	0	0	0	0	0	0	0	0	0	0
751	796	55	2013-01-08	2013-01-14				0	1	Ha Noi	1	Farmer	8	2013-01-07	2013-01-16	9	0			0	0	1	0	0	0	0	0	0	0		0	0	0	0		0	1	0	0	0	0	0	0	0	0	0	0	0
752	797	60	2013-01-08					1	0	Thai Binh	11	Farmer	8	2013-01-07	2013-01-10	3	0			0	1	0	1	1	1	0	0	0	0		1	1	0	0	Renal-Heart failure. Liver tumor for 4 years.	0	1	0	0	0	0	0	0	0	0	0	0	0
753	798	67	2013-01-08	2013-01-15				1	0	Thanh Hoa	26	Farmer	8	2013-01-07	2013-01-22	15	0			0	1	0	1	0	0	0	0	0	0		1	1	0	0	Renal failure	0	1	0	0	0	0	0	0	0	0	0	0	0
754	799	51	2013-01-09	2013-01-14	2013-01-08			1	0	Yen Bai	21	Farmer	8	2013-01-08	2013-01-17	9	0		0	0	0	0	0	0	0	0	0	0	0		0	0	0	0	Hypertension	0	1	0	0	0	0	0	0	0	0	0	0	0
755	800	58	2013-01-09	2013-01-14	2013-01-08			1	0	Nghe An	27	Farmer	8	2013-01-08	2013-01-17	9	0	Do not know	0	0	0	1	0	0	0	0	0	0	0		0	0	0	0		0	1	0	0	0	0	0	0	0	0	0	0	0
756	801	33	2013-01-09	2013-01-14				1	0	Ha Noi	1	Freelancer	12	2013-01-09	2013-02-01	23	0			0	1	0	0	0	0	0	0	0	0		0	0	0	0	Diagnosed HIV (+) for 7 years (was treated with anti-virus drug in 1 year then quited)	0	1	0	0	0	0	0	0	0	0	0	0	0
757	802	39	2013-01-10					1	0	Thanh Hoa	26	Farmer	8	2013-01-09	2013-01-11	2	0	Medaxon 4g/dayx1day; Solumedrol 80mg/dayx1day	1	0	1	0	0	0	0	0	0	0	0		0	0	0	0	HIV	0	1	0	0	0	0	0	0	0	0	0	0	0
758	803	78	2013-01-10					1	0	Son La	23	Farmer	8	2013-01-09	2013-01-14	5	0			0	0	0	0	0	0	0	0	0	0		0	0	0	0	Hypertension for 2 years	0	1	0	0	0	0	0	0	0	0	0	0	0
759	804	47	2013-01-10					1	0	Phu Tho	7	Farmer	8	2013-01-09	2013-01-14	5	0	Dexamethason 8mg/day for years		0	0	1	0	0	0	0	0	0	0		0	0	0	0		0	1	0	0	0	0	0	0	0	0	0	0	0
760	805	50	2013-01-11	2013-01-24				1	0	Ha Noi	1	Seller	4	2013-01-10	2013-03-01	50	0			0	1	0	0	0	0	0	1	0	1		0	0	0	0	HCV for 4 years (stopped anti-rivus treatment for 1 year)	0	1	0	0	0	0	0	0	0	0	0	0	0
761	806	52	2013-01-14	2013-01-17				1	0	Ha Noi	1	Retired	3	2013-01-14	2013-01-18	4	0			0	0	1	0	0	0	0	0	0	0		0	0	0	0		0	1	0	0	0	0	0	0	0	0	0	0	0
762	807	39	2013-01-14	2013-01-17				1	0	Hung Yen	3	Farmer	8	2013-01-11	2013-01-17	6	0	Newferon; Spokit 2g/day	1	0	0	0	0	0	0	1	0	0	0		0	0	0	0		0	1	0	0	0	0	0	0	0	0	0	0	0
763	808	27	2013-01-14	2013-01-18				0	1	Bac Ninh	2	Tailor	4	2013-01-11	2013-01-18	7	0			0	0	1	0	0	0	0	0	0	0		0	0	0	0		0	1	0	0	0	0	0	0	0	0	0	0	0
764	809	55	2013-01-14	2013-01-17				1	0	Quang Ninh	9	Freelancer	12	2013-01-11	2013-02-01	21	0			0	1	0	1	0	0	0	0	0	0		0	0	0	0	HIV for 1 year	0	1	0	0	0	0	0	0	0	0	0	0	0
765	810	32	2013-01-14	2013-01-18				1	0	Son La	23	Unknown	12	2013-01-12	2013-01-23	11	0			0	0	1	0	0	0	0	0	0	0		0	0	0	0		0	1	0	0	0	0	0	0	0	0	0	0	0
766	811	32	2013-01-14	2013-01-21				1	0	Ha Noi	1	Engineer	1	2013-01-13	2013-01-22	9	0			0	0	1	0	0	0	0	0	0	0		0	0	0	0		0	1	0	0	0	0	0	0	0	0	0	0	0
767	812	18	2013-01-14	2013-01-21				0	1	Ha Noi	1	Pupil	1	2013-01-14	2013-01-25	11	0			0	1	0	0	0	0	0	0	0	0		1	1	0	0	Renal failure grade IV	0	1	0	0	0	0	0	0	0	0	0	0	0
768	813	33	2013-01-14					1	0	Thai Binh	11	Worker	5	2013-01-13	2013-01-18	5	0			0	0	0	0	0	1	0	0	0	0		1	0	0	0	Diagnosed elevated liver enzyme 6 months ago. Kidney stones.	0	1	0	0	0	0	0	0	0	0	0	0	0
769	814	34	2013-01-15	2013-01-21	2013-01-18			0	1	Bac Giang	14	Seller	4	2013-01-14	2013-02-01	18	0		0	0	0	1	0	0	0	0	0	0	0		0	0	0	0		0	1	0	0	0	0	0	0	0	0	0	0	0
770	815	32	2013-01-15	2013-01-21				1	0	Hung Yen	3	Farmer	8	2013-01-15	2013-01-22	7	0			0	0	1	0	0	0	0	0	0	0		0	0	0	0		0	1	0	0	0	0	0	0	0	0	0	0	0
771	816	35	2013-01-16	2013-01-22				1	0	Ha Nam	4	Farmer	8	2013-01-15	2013-01-28	13	0			0	0	1	0	0	0	0	0	0	0		0	0	0	0		0	1	0	0	0	0	0	0	0	0	0	0	0
772	817	76	2013-01-16	2013-01-21				0	1	Thai Binh	11	Elderly	3	2013-01-15	2013-01-22	7	0			0	0	1	0	0	0	0	0	0	0		0	0	0	0		0	1	0	0	0	0	0	0	0	0	0	0	0
773	818	72	2013-01-16					1	0	Hung Yen	3	Farmer	8	2013-01-15	2013-01-19	4	0	Metronidazol 1g/day	1	0	0	1	0	0	0	0	0	0	0		0	0	0	0		0	1	0	0	0	0	0	0	0	0	0	0	0
774	819	46	2013-01-16	2013-01-24				1	0	Ha Noi	1	Freelancer	12	2013-01-15	2013-03-01	45	1		0	0	0	0	0	0	0	0	0	0	0		0	0	0	0	Diagnosed Dermatomyositis in 4/2012 with regular treatment by Medrol 16mg/day	0	1	0	0	0	0	0	0	0	0	0	0	0
775	820	51	2013-01-18	2013-01-23	2013-01-21			1	0	Vinh Phuc	5	Farmer	8	2013-01-17	2013-01-28	11	1		0	0	1	0	1	0	0	0	0	0	0		0	0	0	0		0	1	0	0	0	0	0	0	0	0	0	0	0
776	821	60	2013-01-18	2013-01-23				0	1	Ha Nam	4	Farmer	8	2013-01-17	2013-01-24	7	0			0	0	1	0	0	0	0	0	0	0		0	0	0	0		0	1	0	0	0	0	0	0	0	0	0	0	0
777	822	36	2013-01-21	2013-01-25	2013-01-29			0	1	Ha Tinh	28	Farmer	8	2013-01-19	2013-02-21	33	0		0	0	1	0	0	0	0	0	0	0	0		0	0	0	0	Diagnosed Arthritis for 1 year	0	1	0	0	0	0	0	0	0	0	0	0	0
778	823	31	2013-01-21	2013-01-28				1	0	Ha Noi	1	Farmer	8	2013-01-19	2013-02-03	15	0	ARV (for 2 weeks)	0	0	1	0	0	0	0	0	0	0	0		0	0	0	0	Diagnosed HIV (+) in 5/2012	0	1	0	0	0	0	0	0	0	0	0	0	0
779	824	25	2013-01-21					1	0	Son La	23	Engineer	1	2013-01-19	2013-01-22	3	0	Medrol; Costrium; Metronidazol	1	0	0	1	0	0	0	0	0	0	0		0	0	0	0		0	1	0	0	0	0	0	0	0	0	0	0	0
780	825	43	2013-01-21					0	1	Phu Tho	7	Farmer	8	2013-01-21	2013-01-23	2	0			0	0	1	0	0	0	0	0	0	0		0	0	0	0		0	1	0	0	0	0	0	0	0	0	0	0	0
781	826	37	2013-01-21					1	0	Hai Duong	8	Farmer	8	2013-01-20	2013-01-23	3	0			0	1	0	0	0	0	0	0	0	1	Cirrhosis for 2 months	0	0	0	0		0	1	0	0	0	0	0	0	0	0	0	0	0
782	827	21	2013-01-21	2013-01-28				1	0	Phu Tho	7	Farmer	8	2013-01-21	2013-01-30	9	0			0	0	1	0	0	0	0	0	0	0		0	0	0	0		0	1	0	0	0	0	0	0	0	0	0	0	0
783	828	55	2013-01-22	2013-01-28				0	1	Nam Dinh	12	Retired	3	2013-01-21	2013-01-24	3	0	Keftazim; Lisoflox; Amphotret	1	0	1	0	1	0	0	0	0	0	0		0	0	0	0	Has just been diagnosed Diabetes type II and HIV (+) at Respiratory Center -BMH	0	1	0	0	0	0	0	0	0	0	0	0	0
784	829	43	2013-01-22	2013-01-28				1	0	Bac Giang	14	Farmer	8	2013-01-18	2013-01-30	12	0		0	0	0	1	0	0	0	0	0	0	0		0	0	0	0		0	1	0	0	0	0	0	0	0	0	0	0	0
785	830	20	2013-01-22	2013-01-28				0	1	Ha Noi	1	Unknown	12	2013-01-21	2013-01-31	10	0			1	0	0	0	0	0	0	0	0	0		0	0	0	0	20 weeks pregnant	0	1	0	0	0	0	0	0	0	0	0	0	0
786	831	24	2013-01-22					0	1	Hung Yen	3	Farmer	8	2013-01-21	2013-01-23	2	0			1	0	0	0	0	0	0	0	0	0		0	0	0	0	37 weeks pregnant	0	1	0	0	0	0	0	0	0	0	0	0	0
787	832	35	2013-01-22					1	0	Nam Dinh	12	Officer	1	2013-01-21	2013-01-25	4	0	ARV		0	1	0	0	0	0	0	0	0	0		0	0	0	0	HIV	0	1	0	0	0	0	0	0	0	0	0	0	0
788	833	45	2013-01-22	2013-01-28				0	1	Thai Binh	11	Farmer	8	2013-01-21	2013-01-31	10	0			0	1	0	0	0	0	0	0	0	0		1	1	0	0		0	1	0	0	0	0	0	0	0	0	0	0	0
789	834	51	2013-01-22	2013-01-28	2013-01-21			1	0	Ha Noi	1	At home without job	3	2013-01-21	2013-02-05	15	0		0	0	0	1	0	0	0	0	0	0	0		0	0	0	0		0	1	0	0	0	0	0	0	0	0	0	0	0
790	835	21	2013-01-23					0	1	Ha Tinh	28	Unknown	12	2013-01-22	2013-01-24	2	0			0	0	1	0	0	0	0	0	0	0		0	0	0	0		0	1	0	0	0	0	0	0	0	0	0	0	0
791	836	30	2013-01-23	2013-01-28	2013-01-25			1	0	Ninh Binh	13	Freelancer	12	2013-01-22	2013-01-28	6	1		0	0	0	1	0	0	0	0	0	0	0		0	0	0	0		0	1	0	0	0	0	0	0	0	0	0	0	0
792	837	41	2013-01-23					1	0	Ha Nam	4	Farmer	8	2013-01-22	2013-01-23	1	0			0	1	0	0	0	0	1	0	0	1	Diagnosed Cirrhosis/ HB for 2 months	0	0	0	0		0	1	0	0	0	0	0	0	0	0	0	0	0
793	838	39	2013-01-24					1	0	Hung Yen	3	Farmer	8	2013-01-23	2013-01-28	5	0			0	0	1	0	0	0	0	0	0	0		0	0	0	0		0	1	0	0	0	0	0	0	0	0	0	0	0
794	839	58	2013-01-24					1	0	Ha Noi	1	Soldier	12	2013-01-23	2013-01-28	5	0			0	1	0	0	0	0	0	0	0	0		1	0	0	0	Nephrotic syndrome	0	1	0	0	0	0	0	0	0	0	0	0	0
795	840	20	2013-01-24	2013-01-29				0	1	Ha Noi	1	Unknown	12	2013-01-23	2013-01-29	6	0	Penicilline; Medrol 32mg/day	1	0	0	0	0	1	0	0	0	0	0		0	0	0	0	Mitral insufficiency/ Rheumatic heart	0	1	0	0	0	0	0	0	0	0	0	0	0
796	841	54	2013-01-24	2013-01-30				0	1	Bac Ninh	2	Farmer	8	2013-01-24	2013-02-01	8	0			0	1	0	0	0	0	0	0	0	0		0	0	0	0	Arthritis	0	1	0	0	0	0	0	0	0	0	0	0	0
797	842	55	2013-01-25	2013-01-31				0	1	Thanh Hoa	26	Freelancer	12	2013-01-24	2013-02-01	8	0	Medaxon 2g/dayx2days	1	0	1	0	1	1	0	0	0	0	0		0	0	0	0	Hypertension	0	1	0	0	0	0	0	0	0	0	0	0	0
798	843	24	2013-01-28	2013-01-31				0	1	Quang Ninh	9	Student	1	2013-01-25	2013-02-01	7	0			0	0	1	0	0	0	0	0	0	0		0	0	0	0		0	1	0	0	0	0	0	0	0	0	0	0	0
799	844	50	2013-01-28					0	1	Hung Yen	3	Farmer	8	2013-01-27	2013-01-28	1	0			0	0	1	0	0	0	0	0	0	0		0	0	0	0		0	1	0	0	0	0	0	0	0	0	0	0	0
800	845	68	2013-01-28					0	1	Ha Noi	1	Elderly	3	2013-01-27	2013-01-30	3	0			0	0	1	0	0	0	0	0	0	0		0	0	0	0		0	1	0	0	0	0	0	0	0	0	0	0	0
801	846	48	2013-01-28	2013-02-04				0	1	Nghe An	27	Unknown	12	2013-01-28	2013-02-04	7	0			0	1	1	0	0	0	0	0	0	0		0	0	0	0		0	1	0	0	0	0	0	0	0	0	0	0	0
802	847	62	2013-01-28		2013-01-28			1	0	Bac Giang	14	Farmer	8	2013-01-28	2013-01-31	3	0		0	0	0	1	0	0	0	0	0	0	0		0	0	0	0		0	1	0	0	0	0	0	0	0	0	0	0	0
803	848	71	2013-01-29	2013-02-04	2013-01-28			0	1	Hai Duong	8	Farmer	8	2013-01-28	2013-02-20	23	0	Ceftriaxone 4g/day; Ampiciline	1	0	0	1	0	0	0	0	0	0	0		0	0	0	0		0	1	0	0	0	0	0	0	0	0	0	0	0
804	849	45	2013-01-29					0	1	Thanh Hoa	26	Teacher	1	2013-01-28	2013-02-01	4	0			0	0	0	0	0	0	1	0	0	0		0	0	0	0	Hypertension	0	1	0	0	0	0	0	0	0	0	0	0	0
805	850	67	2013-01-29	2013-02-04				0	1	Nghe An	27	Farmer	8	2013-01-24	2013-02-06	13	0	Corticoid; Medrol	0	0	1	0	1	0	0	0	0	0	0		0	0	0	0	Hypertension. Lupus	0	1	0	0	0	0	0	0	0	0	0	0	0
806	851	32	2013-01-29	2013-02-04	2013-01-29			1	0	Nam Dinh	12	Freelancer	12	2013-01-29	2013-02-04	6	0		0	0	0	0	0	1	0	0	0	0	0		0	0	0	0	Slow sinus rhythm. Nasal polyps	0	1	0	0	0	0	0	0	0	0	0	0	0
807	852	74	2013-01-30	2013-02-04				0	1	Nam Dinh	12	Elderly	3	2013-01-29	2013-01-31	2	0			0	0	0	0	0	0	0	0	0	0		0	0	0	0	Hypotension	0	1	0	0	0	0	0	0	0	0	0	0	0
808	853	53	2013-01-30	2013-02-04				1	0	Nghe An	27	Freelancer	12	2013-01-29	2013-02-04	6	0	Ceftriaxon x15days; Ciprofloxacin x15days	1	0	0	1	0	0	0	0	0	0	0		0	0	0	0		0	1	0	0	0	0	0	0	0	0	0	0	0
809	854	30	2013-01-30	2013-02-04				0	1	Ha Noi	1	Freelancer	12	2013-01-29	2013-02-08	10	0			0	0	1	0	0	0	0	0	0	0		0	0	0	0		0	1	0	0	0	0	0	0	0	0	0	0	0
810	855	43	2013-01-31					1	0	Phu Tho	7	Worker	5	2013-01-30	2013-02-02	3	0	Dopamin 250mg/dayx2days; Cefolactam 4g/dayx1day	1	0	1	0	0	1	1	0	0	0	1	Diagnosed elevated liver enzyme in 2007	0	0	0	0	Bradycardia	0	1	0	0	0	0	0	0	0	0	0	0	0
811	856	56	2013-01-31					1	0	Ha Nam	4	Farmer	8	2013-01-30	2013-02-02	3	0			0	0	0	0	1	0	1	0	0	0		0	0	0	0	Mitral insufficiency	0	1	0	0	0	0	0	0	0	0	0	0	0
812	857	41	2013-01-31	2013-02-05				0	1	Vinh Phuc	5	Freelancer	12	2013-01-30	2013-02-08	9	0	Methylprednisolon 40mg/day; Dongbactain		0	0	1	0	0	0	0	0	0	0		0	0	0	0		0	1	0	0	0	0	0	0	0	0	0	0	0
813	858	54	2013-02-01	2013-02-06				1	0	Ha Noi	1	Unknown	12	2013-01-31	2013-02-07	7	0	Ciprofloxacin 4g/day	1	0	0	1	0	0	0	0	0	0	0		0	0	0	0		0	1	0	0	0	0	0	0	0	0	0	0	0
814	859	55	2013-02-01	2013-02-04	2013-02-01			1	0	Thai Nguyen	16	Farmer	8	2013-01-31	2013-02-04	4	0		0	0	0	1	0	0	0	0	0	0	0		0	0	0	0		0	1	0	0	0	0	0	0	0	0	0	0	0
815	860	69	2013-02-04					0	1	Ha Noi	1	Elderly	3	2013-02-01	2013-02-08	7	0	Vancomycin 2g/day; Amikacin 1g/day in 10 days	1	0	0	0	0	1	0	0	0	0	0		0	0	0	0	Heart failure- mitral insufficiency for many years.	0	1	0	0	0	0	0	0	0	0	0	0	0
816	861	52	2013-02-04					1	0	Hung Yen	3	Farmer	8	2013-02-01	2013-02-06	5	0			0	1	0	0	0	0	1	0	0	1		0	0	0	0		0	1	0	0	0	0	0	0	0	0	0	0	0
817	862	36	2013-02-04	2013-02-07				1	0	Ha Noi	1	Driver	6	2013-02-02	2013-02-07	5	0	Trexone 2g/dayx2days	1	0	1	1	0	0	0	0	0	0	0		0	0	0	0		0	1	0	0	0	0	0	0	0	0	0	0	0
818	863	73	2013-02-04	2013-02-07				1	0	Nghe An	27	Retired	3	2013-02-02	2013-02-25	23	0			0	0	0	0	1	0	0	0	0	0		0	0	0	0	Heart failure. Unknown cause hemorrhagic thrombocytopenia for over 2 years (being treated at National Hospital Hematology and Blood Transfusion)	0	1	0	0	0	0	0	0	0	0	0	0	0
819	864	22	2013-02-04	2013-02-07				0	1	Phu Tho	7	Teacher	1	2013-02-02	2013-02-08	6	0		0	0	0	1	0	0	0	0	0	0	0		0	0	0	0		0	1	0	0	0	0	0	0	0	0	0	0	0
820	865	33	2013-02-04	2013-02-07				1	0	Ha Noi	1	Freelancer	12	2013-02-04	2013-02-08	4	0			0	0	1	0	0	0	0	0	0	0		0	0	0	0		0	1	0	0	0	0	0	0	0	0	0	0	0
821	866	88	2013-02-05					1	0	Ha Noi	1	Retired	3	2013-02-05	2013-02-06	1	0			0	0	0	0	0	1	0	0	0	0		0	0	0	0	Elevated liver enzyme	0	1	0	0	0	0	0	0	0	0	0	0	0
822	867	27	2013-02-19	2013-02-26				1	0	Ha Noi	1	Officer	1	2013-02-17	2013-03-05	16	0			0	0	0	0	0	0	0	0	0	0		0	0	0	0	Vestibular disorder from childhood	0	1	0	0	0	0	0	0	0	0	0	0	0
823	868	70	2013-02-19	2013-02-22				0	1	Ha Noi	1	Elderly	3	2013-02-18	2013-02-22	4	0			0	0	1	0	0	0	0	0	0	0		0	0	0	0		0	1	0	0	0	0	0	0	0	0	0	0	0
824	869	83	2013-02-19	2013-02-26	2013-02-22			0	1	Nam Dinh	12	Elderly	3	2013-02-18	2013-03-08	18	0		0	0	1	0	1	0	0	0	0	0	0		0	0	0	0	Diabetes type II	0	1	0	0	0	0	0	0	0	0	0	0	0
825	870	23	2013-02-19	2013-02-26	2013-02-19			1	0	Hai Phong	10	Freelancer	12	2013-02-18	2013-03-06	16	0		0	0	0	1	0	0	0	0	0	0	0		0	0	0	0		0	1	0	0	0	0	0	0	0	0	0	0	0
826	871	24	2013-02-20	2013-02-26				0	1	Hai Phong	10	Farmer	8	2013-02-19	2013-02-27	8	0			0	0	1	0	0	0	0	0	0	0		0	0	0	0		0	1	0	0	0	0	0	0	0	0	0	0	0
827	872	74	2013-02-20	2013-02-25				1	0	Nam Dinh	12	Elderly	3	2013-02-19	2013-02-25	6	0			0	0	1	0	0	0	0	0	0	0		0	0	0	0		0	1	0	0	0	0	0	0	0	0	0	0	0
828	873	54	2013-02-21					1	0	Ha Noi	1	Farmer	8	2013-02-20	2013-02-25	5	0			0	0	0	0	0	0	0	0	0	0		0	0	0	0	Degenerative spine	0	1	0	0	0	0	0	0	0	0	0	0	0
829	874	42	2013-02-21	2013-02-26				1	0	Vinh Phuc	5	Officer	1	2013-02-20	2013-02-27	7	0			0	0	1	0	0	0	0	0	0	0		0	0	0	0		0	1	0	0	0	0	0	0	0	0	0	0	0
830	875	40	2013-02-21	2013-02-27				1	0	Bac Kan	17	Freelancer	12	2013-02-20	2013-03-08	16	0	Cleron 1g/dayx5days	1	0	1	0	0	0	0	0	0	0	0		0	0	0	0	HIV	0	1	0	0	0	0	0	0	0	0	0	0	0
831	876	21	2013-02-22					1	0	Nam Dinh	12	Freelancer	12	2013-02-21	2013-02-22	1	0			0	0	1	0	0	0	0	0	0	0		0	0	0	0		0	1	0	0	0	0	0	0	0	0	0	0	0
832	877	55	2013-02-22					0	1	Ha Nam	4	Officer	1	2013-02-20	2013-02-23	3	0			0	0	1	0	0	0	0	0	0	0		0	0	0	0		0	1	0	0	0	0	0	0	0	0	0	0	0
833	878	56	2013-02-25	2013-02-28				1	0	Quang Ninh	9	Farmer	8	2013-02-21	2013-03-02	9	0			0	0	1	0	0	0	0	0	0	0		0	0	0	0		0	1	0	0	0	0	0	0	0	0	0	0	0
834	879	34	2013-02-25	2013-02-28	2013-02-25			1	0	Hung Yen	3	Farmer	8	2013-02-23	2013-02-28	5	0		0	0	0	0	0	0	0	1	0	0	0		0	0	0	0		0	1	0	0	0	0	0	0	0	0	0	0	0
835	880	22	2013-02-25					0	1	Thanh Hoa	26	Unknown	12	2013-02-23	2013-02-28	5	0			1	0	0	0	0	0	0	0	0	0		0	0	0	0	7 weeks pregnant	0	1	0	0	0	0	0	0	0	0	0	0	0
836	881	29	2013-02-25					1	0	Ha Tinh	28	Freelancer	12	2013-02-23	2013-02-27	4	0			0	1	0	0	0	0	0	0	0	0		0	0	0	0	HIV	0	1	0	0	0	0	0	0	0	0	0	0	0
837	882	67	2013-02-25	2013-03-01				0	1	Yen Bai	21	Retired	3	2013-02-23	2013-03-01	6	0			0	1	0	1	1	0	0	0	0	0		1	1	0	0	Mitral insufficiency-heart failure for 10 years. Renal failure- hemodialysis for over 2 years. Hypertension.	0	1	0	0	0	0	0	0	0	0	0	0	0
838	883	61	2013-02-26	2013-03-04				0	1	Bac Giang	14	Farmer	8	2013-02-25	2013-04-04	38	0	Insulin 6 UI/day		0	1	0	1	0	0	0	0	0	0		0	0	0	0	Diabetes type II for 12 years	0	1	0	0	0	0	0	0	0	0	0	0	0
839	884	36	2013-02-26	2013-03-04	2013-02-26			0	1	Ha Noi	1	Unknown	12	2013-02-25	2013-03-06	9	0		0	0	0	1	0	0	0	0	0	0	0		0	0	0	0		0	1	0	0	0	0	0	0	0	0	0	0	0
840	885	59	2013-02-26	2013-03-04				0	1	Hung Yen	3	Farmer	8	2013-02-25	2013-03-08	11	0	Hormone replacement		0	0	1	0	0	0	0	0	0	0		0	0	0	0		0	1	0	0	0	0	0	0	0	0	0	0	0
841	886	34	2013-02-26					1	0	Nghe An	27	Worker	5	2013-02-26	2013-02-27	1	0			0	1	0	0	0	0	1	1	1	1	HB for 7 years. Pancreatitis.	0	0	0	0		0	1	0	0	0	0	0	0	0	0	0	0	0
842	887	32	2013-02-27					0	1	Ha Noi	1	Freelancer	12	2013-02-27	2013-02-28	1	0			0	0	1	0	0	0	0	0	0	0		0	0	0	0		0	1	0	0	0	0	0	0	0	0	0	0	0
843	888	25	2013-02-27	2013-03-05	2013-02-27			1	0	Vinh Phuc	5	Farmer	8	2013-02-27	2013-03-13	14	0		0	0	0	0	0	0	0	0	0	0	0		0	0	1	0	Diagnosed Hydrocephalus in 9/2012	0	1	0	0	0	0	0	0	0	0	0	0	0
844	889	52	2013-02-27	2013-03-05	2013-02-27			1	0	Ha Noi	1	Unknown	12	2013-02-27	2013-03-15	16	0		0	0	0	1	0	0	0	0	0	0	0		0	0	0	0		0	1	0	0	0	0	0	0	0	0	0	0	0
845	890	14	2013-02-27		2013-02-27			1	0	Hung Yen	3	Pupil	1	2013-02-27	2013-02-28	1	0		0	0	0	1	0	0	0	0	0	0	0		0	0	0	0		0	1	0	0	0	0	0	0	0	0	0	0	0
846	891	44	2013-02-27	2013-03-04				1	0	Ha Noi	1	Freelancer	12	2013-02-25	2013-03-12	15	0			0	1	0	0	0	0	0	0	0	0		1	0	0	0	Nephrotic syndrome for 6 months. AIDS for 1 month.	0	1	0	0	0	0	0	0	0	0	0	0	0
847	892	72	2013-02-28					0	1	Hung Yen	3	Elderly	3	2013-02-27	2013-02-28	1	0			0	0	0	0	1	0	0	0	0	0		0	0	0	0	Heart failure grade IV	0	1	0	0	0	0	0	0	0	0	0	0	0
848	893	56	2013-02-28	2013-03-05				0	1	Nghe An	27	Farmer	8	2013-02-27	2013-03-13	14	0	Protevir 30mg/day		0	1	0	0	0	0	1	0	0	1	Diagnosed Cirrhosis/ HB in 7/2012 (HBV-DNA: 10^7cp/ml in 7/2012 and 10^3 cp/ml in 9/2012)	0	0	0	0		0	1	0	0	0	0	0	0	0	0	0	0	0
849	894	33	2013-03-01	2013-03-06	2013-03-01			1	0	Thanh Hoa	26	Driver	6	2013-02-27	2013-03-08	9	0		0	0	1	0	0	0	0	0	0	0	0		0	0	0	0	Just been diagnosed AIDS for 4 days (20 days after car accident)	0	1	0	0	0	0	0	0	0	0	0	0	0
850	895	89	2013-03-01	2013-03-07				1	0	Quang Ninh	9	Retired	3	2013-02-28	2013-03-21	21	0	Rocephin 4g/dayx2days; Catopril 25mg/day; Ampicillin 12g/dayx2days; Ceftriaxone 4g/dayx2days	1	0	0	0	0	1	0	0	0	0	0		0	0	0	0	Arrhythmia (atrial fibrillation), heart failure for 2 years. Hypertension for 6 years.	0	1	0	0	0	0	0	0	0	0	0	0	0
851	896	73	2013-03-01	2013-03-06	2013-03-07			0	1	Ha Noi	1	Elderly	3	2013-02-28	2013-03-13	13	0	Solumedrol x3days; Medaxon x1day; Tavanic x3days	1	0	0	0	0	0	0	0	0	0	0		0	0	0	0	Lumbar spine pain (regular treatment)	0	1	0	0	0	0	0	0	0	0	0	0	0
852	897	53	2013-03-01	2013-03-06	2013-02-28			0	1	Ninh Binh	13	Retired	3	2013-02-28	2013-04-03	34	0	Meronem 6g/day; Vancomycin 3g/day	1	0	0	0	0	0	0	0	0	0	0		0	0	0	0	Hypertension	0	1	0	0	0	0	0	0	0	0	0	0	0
853	898	21	2013-02-28	2013-03-06				0	1	Lang Son	15	Freelancer	12	2013-02-28	2013-03-12	12	0	Metronidazol 0.5g/day	1	0	0	1	0	0	0	0	0	0	0		0	0	0	0		0	1	0	0	0	0	0	0	0	0	0	0	0
854	899	36	2013-03-01	2013-03-06	2013-03-04			1	0	Quang Ninh	9	Worker	5	2013-02-28	2013-03-25	25	0	Do not know	0	0	0	1	0	0	0	0	0	0	0		0	0	0	0		0	1	0	0	0	0	0	0	0	0	0	0	0
855	900	77	2013-03-01	2013-03-07				1	0	Lao Cai	22	Elderly	12	2013-03-01	2013-03-13	12	0	Ceftriaxone 4g/day; Amikacin x4days	1	0	1	0	1	0	0	0	0	0	0		0	0	0	0	Diabetes for 4 years. Hypertension	0	1	0	0	0	0	0	0	0	0	0	0	0
856	901	58	2013-03-04					1	0	Hai Duong	8	Freelancer	12	2013-03-02	2013-03-05	3	0			0	1	0	1	0	0	0	0	1	1		0	0	0	0	Diabetes type II. Arthritis for 40 years with regular treatment by Corticoid.	0	1	0	0	0	0	0	0	0	0	0	0	0
857	902	83	2013-03-04					0	1	Phu Tho	7	Retired	3	2013-03-01	2013-03-05	4	0			0	0	0	0	0	0	0	0	0	0		0	0	0	0	Hypertension. Diagnosed Meningioma for 1 week and being treated with gamma.	0	1	0	0	0	0	0	0	0	0	0	0	0
858	903	67	2013-03-04	2013-03-07				1	0	Phu Tho	7	Retired	3	2013-03-01	2013-03-07	6	0			0	1	0	0	0	0	0	0	0	0		0	0	0	0	Polyarthritis for years with regular treatment by corticoid.	0	1	0	0	0	0	0	0	0	0	0	0	0
859	904	50	2013-03-04	2013-03-07	2013-03-05			0	1	Hai Phong	10	Unknown	12	2013-03-01	2013-03-08	7	0	Solumedrol 80mg/dayx1day; Cloroquin	0	0	0	0	0	0	0	0	0	0	0		0	0	0	0	Joint pain	0	1	0	0	0	0	0	0	0	0	0	0	0
860	905	28	2013-03-04	2013-03-07				0	1	Thanh Hoa	26	Teacher	1	2013-03-03	2013-03-07	4	0	Corticoid		0	0	1	0	0	0	0	0	0	0		0	0	0	0		0	1	0	0	0	0	0	0	0	0	0	0	0
861	906	52	2013-03-04					0	1	Nam Dinh	12	Retired	3	2013-03-01	2013-03-06	5	0	ARV: TDF/3TC/EFV		0	1	0	0	0	0	0	0	0	0		0	0	0	0	AIDS	0	1	0	0	0	0	0	0	0	0	0	0	0
862	907	53	2013-03-05	2013-03-12	2013-03-04			1	0	Ha Tinh	28	Freelancer	12	2013-03-04	2013-04-12	39	0		0	0	1	0	0	0	0	0	0	1	1	Fatty liver	0	0	0	0		0	1	0	0	0	0	0	0	0	0	0	0	0
863	908	46	2013-03-05	2013-03-12	2013-03-07			1	0	Bac Giang	14	Farmer	8	2013-03-01	2013-03-21	20	1		0	0	0	0	0	0	0	0	0	0	0		0	0	0	0	Hypertension for 2 years (max 220/100)	0	1	0	0	0	0	0	0	0	0	0	0	0
864	909	40	2013-03-05		2013-03-06			0	1	Vinh Phuc	5	Unknown	12	2013-03-04	2013-03-07	3	1		0	0	0	1	0	0	0	0	0	0	0		0	0	0	0		0	1	0	0	0	0	0	0	0	0	0	0	0
865	910	59	2013-03-05	2013-03-11				0	1	Hai Phong	10	At home without job	3	2013-03-04	2013-03-14	10	0			0	0	1	0	0	0	0	0	0	0		0	0	0	0		0	1	0	0	0	0	0	0	0	0	0	0	0
866	911	23	2013-03-05	2013-03-11				1	0	Son La	23	Farmer	8	2013-03-04	2013-03-25	21	0	Ceftriaxone	1	0	0	1	0	0	0	0	0	0	0		0	0	0	0		0	1	0	0	0	0	0	0	0	0	0	0	0
867	912	48	2013-03-05	2013-03-11				1	0	Nghe An	27	Freelancer	12	2013-03-05	2013-03-13	8	0			0	0	1	0	0	0	0	0	0	0		0	0	0	0		0	1	0	0	0	0	0	0	0	0	0	0	0
868	913	68	2013-03-05	2013-03-11				1	0	Vinh Phuc	5	Farmer	8	2013-03-05	2013-04-15	41	0	Cefolatam 1g/dayx2days	1	0	0	1	0	0	0	0	0	0	0		0	0	0	0		0	1	0	0	0	0	0	0	0	0	0	0	0
869	914	53	2013-03-07	2013-03-11	2013-03-05			0	1	Hai Duong	8	Farmer	8	2013-03-05	2013-03-29	24	0		0	0	0	0	0	0	0	0	0	0	0		0	0	0	0	Mental Disorder	0	1	0	0	0	0	0	0	0	0	0	0	0
870	915	59	2013-03-06					1	0	Ninh Binh	13	Retired	3	2013-03-05	2013-03-11	6	0			0	1	0	0	0	0	1	0	0	1	HB for 6 years	0	0	0	0		0	1	0	0	0	0	0	0	0	0	0	0	0
871	916	49	2013-03-07	2013-03-12				1	0	Thanh Hoa	26	At home without job	3	2013-03-06	2013-03-22	16	0			0	1	0	0	0	0	1	0	0	1	Diagnosed Cirrhosis/ HB in 1996, had treatment for 6 years	0	0	0	0		0	1	0	0	0	0	0	0	0	0	0	0	0
872	917	71	2013-03-07					1	0	Bac Giang	14	Retired	3	2013-03-06	2013-03-12	6	0			0	0	0	0	0	0	0	0	0	0		0	0	0	0	Hypertension	0	1	0	0	0	0	0	0	0	0	0	0	0
873	918	33	2013-03-07	2013-03-12				0	1	Nghe An	27	Farmer	8	2013-03-06	2013-03-19	13	0			0	0	1	0	0	0	0	0	0	0		0	0	0	0		0	1	0	0	0	0	0	0	0	0	0	0	0
874	919	31	2013-03-08		2013-03-07			0	1	Bac Giang	14	Business	1	2013-03-06	2013-03-08	2	0	ARV	0	0	1	0	0	0	0	0	0	0	0		0	0	0	0	Diagnosed AIDS for 6 months	0	1	0	0	0	0	0	0	0	0	0	0	0
875	920	75	2013-03-08					0	1	Ha Noi	1	Elderly	3	2013-03-07	2013-03-11	4	0			0	0	0	0	1	0	0	0	0	0		0	0	0	0	Coronary insufficiency with regular treatment of Insitute of Cardiology -BMH	0	1	0	0	0	0	0	0	0	0	0	0	0
876	921	50	2013-03-08					0	1	Ha Noi	1	Farmer	8	2013-03-07	2013-03-11	4	0			0	0	1	0	0	0	0	0	0	0		0	0	0	0		0	1	0	0	0	0	0	0	0	0	0	0	0
877	922	66	2013-03-08	2013-03-13				0	1	Nam Dinh	12	Retired	3	2013-03-07	2013-03-22	15	0			0	0	0	0	0	0	0	0	0	0		0	0	0	0	Hypertensio for 4 years	0	1	0	0	0	0	0	0	0	0	0	0	0
878	923	29	2013-03-11	2013-03-13				0	1	Hai Duong	8	Work at coalmine	12	2013-03-07	2013-04-03	27	0			0	0	1	0	0	0	0	0	0	0		0	0	0	0		0	1	0	0	0	0	0	0	0	0	0	0	0
879	924	21	2013-03-11	2013-03-14				1	0	Vinh Long	29	Freelancer	12	2013-03-08	2013-03-14	6	0			0	0	1	0	0	0	0	0	0	0		0	0	0	0		0	1	0	0	0	0	0	0	0	0	0	0	0
880	925	28	2013-03-11					0	1	Ha Noi	1	Freelancer	12	2013-03-08	2013-03-11	3	0			1	0	0	0	0	0	0	0	0	0		0	0	0	0	10 weeks pregnant	0	1	0	0	0	0	0	0	0	0	0	0	0
881	926	54	2013-03-11	2013-03-15				1	0	Ha Noi	1	Unknown	12	2013-03-09	2013-03-20	11	0			0	1	0	1	1	0	0	0	0	0		0	0	0	0	Heart failure	0	1	0	0	0	0	0	0	0	0	0	0	0
882	927	51	2013-03-11	2013-03-15				1	0	Ha Noi	1	Retired	3	2013-03-09	2013-03-15	6	0	Tavanic 0.5g/day	1	0	0	1	0	0	0	0	0	0	0		0	0	0	0		0	1	0	0	0	0	0	0	0	0	0	0	0
883	928	78	2013-03-12	2013-03-15				0	1	Quang Ninh	9	Elderly	3	2013-03-10	2013-03-15	5	0	Nifedipim; Anbibiotic	1	0	0	0	0	0	0	0	0	0	0		0	0	0	0	Hypertension	0	1	0	0	0	0	0	0	0	0	0	0	0
884	929	51	2013-03-12					1	0	Nghe An	27	Farmer	8	2013-03-11	2013-03-12	1	0			0	1	0	0	0	0	0	0	1	1		0	0	0	0		0	1	0	0	0	0	0	0	0	0	0	0	0
885	930	35	2013-03-12					1	0	Ha Noi	1	Engineer (loss of working capacity for 3 years)	3	2013-03-11	2013-03-13	2	0	Cefolactam 2g/dayx1day	1	0	0	0	0	0	0	0	0	0	0		0	0	1	0	Left peripheral VII for 4 years (loss of working capacity for 3 years)	0	1	0	0	0	0	0	0	0	0	0	0	0
886	931	57	2013-03-12	2013-03-14				1	0	Hung Yen	3	Farmer	8	2013-03-11	2013-03-14	3	0			0	0	1	0	0	0	0	0	0	0		0	0	0	0		0	1	0	0	0	0	0	0	0	0	0	0	0
887	932	55	2013-03-12	2013-03-14				1	0	Ha Nam	4	Retired	3	2013-03-11	2013-03-14	3	0			0	0	0	0	1	0	0	0	0	0		0	0	1	0	Mitral insufficiency-stenosis/ Myocarditis for 3 years with regular treatment. Epilepsy for over 10 years. Bonchodilator. Hypertension. Dyslipidemia for 1 years with regular treatment	0	1	0	0	0	0	0	0	0	0	0	0	0
888	933	31	2013-03-12	2013-03-18				1	0	Ha Noi	1	Worker	5	2013-03-11	2013-03-18	7	0			0	0	1	0	0	0	0	0	0	0		0	0	0	0		0	1	0	0	0	0	0	0	0	0	0	0	0
889	934	27	2013-03-12					0	1	Ha Noi	1	Accountant	1	2013-03-11	2013-03-15	4	0			1	0	0	0	0	0	0	0	0	0		0	0	0	0	6 weeks pregnant	0	1	0	0	0	0	0	0	0	0	0	0	0
890	935	24	2013-03-13	2013-03-19				1	0	Ha Noi	1	Student	1	2013-03-12	2013-03-20	8	0			0	0	1	0	0	0	0	0	0	0		0	0	0	0		0	1	0	0	0	0	0	0	0	0	0	0	0
891	936	20	2013-03-13					0	1	Son La	23	Farmer	8	2013-03-12	2013-03-18	6	0			0	1	0	0	0	0	0	0	0	0		1	0	0	0	Glomerulonephritis	0	1	0	0	0	0	0	0	0	0	0	0	0
892	937	34	2013-03-13	2013-03-19				1	0	Quang Ninh	9	Unknown	12	2013-03-12	2013-03-28	16	0			0	0	0	0	0	0	0	0	0	0		0	0	0	0	Being treated for pulmonary TB for 2 months	0	1	0	0	0	0	0	0	0	0	0	0	0
893	938	62	2013-03-13					1	0	Phu Tho	7	Elderly	3	2013-03-12	2013-03-18	6	0	Vancomycin 2g/day; Insulin	1	0	1	0	1	0	0	0	0	0	0		0	0	0	0	Diabetes type II	0	1	0	0	0	0	0	0	0	0	0	0	0
894	939	75	2013-03-13	2013-03-19				1	0	Hung Yen	3	Farmer	8	2013-03-12	2013-03-28	16	0	Libracefactam 4g/dayx6days; Itamekain 1g/dayx5days	1	0	0	1	0	0	0	0	0	0	0		0	0	0	0		0	1	0	0	0	0	0	0	0	0	0	0	0
895	940	59	2013-03-13	2013-03-19				1	0	Bac Ninh	2	Officer	1	2013-03-12	2013-03-19	7	0			0	0	0	0	0	0	1	0	0	0	Diagnosed HB in 1996 with regular anti-virus treatment for 5 months	0	0	0	0		0	1	0	0	0	0	0	0	0	0	0	0	0
896	941	35	2013-03-14					1	0	Ha Noi	1	Freelancer	12	2013-03-13	2013-03-15	2	0			0	1	0	0	0	0	0	0	0	0		0	0	0	0	AIDS	0	1	0	0	0	0	0	0	0	0	0	0	0
897	942	59	2013-03-14	2013-03-20				1	0	Thanh Hoa	26	Officer	1	2013-03-13	2013-03-27	14	0	Ceftriaxone	1	0	0	0	0	0	0	0	0	0	0		0	0	0	0	Hypertension	0	1	0	0	0	0	0	0	0	0	0	0	0
898	943	36	2013-03-14	2013-03-25				1	0	Ha Noi	1	At home without job	3	2013-03-13	2013-03-20	7	0	Rocephin 2g/dayx3days	1	0	1	0	0	0	0	0	0	0	0		0	0	0	0	AIDS	0	1	0	0	0	0	0	0	0	0	0	0	0
899	944	23	2013-03-14					1	0	Hung Yen	3	Worker	5	2013-03-13	2013-03-15	2	0			0	0	1	0	0	0	0	0	0	0		0	0	0	0		0	1	0	0	0	0	0	0	0	0	0	0	0
900	945	29	2013-03-14	2013-03-20	2013-03-15			0	1	Nghe An	27	Freelancer	12	2013-03-13	2013-04-05	23	0	Do not know	0	0	1	1	0	0	0	0	0	0	0		0	0	0	0		0	1	0	0	0	0	0	0	0	0	0	0	0
901	946	29	2013-03-14	2013-03-20				1	0	Ha Noi	1	Unknown	12	2013-03-13	2013-03-22	9	0			0	0	0	0	1	0	0	0	0	0		0	0	0	0	Mitral insufficiency	0	1	0	0	0	0	0	0	0	0	0	0	0
902	947	59	2013-03-14					1	0	Thanh Hoa	26	Farmer	8	2013-03-13	2013-03-19	6	0			0	1	0	0	0	0	0	0	0	0		0	0	0	0	Being treated for lymphnode TB at Thanh Hoa Hospital of Tuberculosis for 3 months (RHE)	0	1	0	0	0	0	0	0	0	0	0	0	0
903	948	46	2013-03-15					0	1	Ha Noi	1	Worker	5	2013-03-14	2013-03-19	5	0			0	0	1	0	0	0	0	0	0	0		0	0	0	0		0	1	0	0	0	0	0	0	0	0	0	0	0
904	949	48	2013-03-18	2013-03-21				1	0	Ha Noi	1	Worker	5	2013-03-15	2013-03-21	6	0			0	0	1	0	0	0	0	0	0	0		0	0	0	0		0	1	0	0	0	0	0	0	0	0	0	0	0
905	950	34	2013-03-18					0	1	Ha Nam	4	Farmer	8	2013-03-15	2013-03-19	4	0			0	0	1	0	0	0	0	0	0	0		0	0	0	0		0	1	0	0	0	0	0	0	0	0	0	0	0
906	951	52	2013-03-18	2013-03-21				0	1	Ha Noi	1	Farmer	8	2013-03-15	2013-03-26	11	0			0	0	1	0	0	0	0	0	0	0		0	0	0	0		0	1	0	0	0	0	0	0	0	0	0	0	0
907	952	51	2013-03-18	2013-03-22				1	0	Ha Noi	1	Freelancer	12	2013-03-16	2013-03-25	9	0			0	0	0	0	0	0	0	0	1	0		0	0	0	0		0	1	0	0	0	0	0	0	0	0	0	0	0
908	953	59	2013-03-18					1	0	Hung Yen	3	Freelancer	12	2013-03-16	2013-03-20	4	0	Ceftriaxone 2g/day; Solumedrol 40mg/day; Prednisolon 50mg/day; Corticoid 50mg/day	1	0	1	0	0	0	0	0	0	0	0		0	0	0	0	Polyarthritis for many years (treated with corticoid 50mg/day)	0	1	0	0	0	0	0	0	0	0	0	0	0
909	954	51	2013-03-18	2013-03-25	2013-03-18			0	1	Ha Noi	1	Farmer	8	2013-03-17	2013-03-26	9	1		0	0	0	0	0	0	0	0	0	0	0		0	0	0	0	polyarthritis	0	1	0	0	0	0	0	0	0	0	0	0	0
910	955	39	2013-03-18					1	0	Thai Nguyen	16	Farmer	8	2013-03-17	2013-04-01	15	0			0	1	0	0	0	0	0	0	0	0		0	0	0	0	Gout in 2009 with traditional medicine treatment and Prednisolon	0	1	0	0	0	0	0	0	0	0	0	0	0
911	956	25	2013-03-18					1	0	Ha Noi	1	Freelancer	12	2013-03-17	2013-03-20	3	0		0	0	0	1	0	0	0	0	0	0	0		0	0	0	0		0	1	0	0	0	0	0	0	0	0	0	0	0
912	957	53	2013-03-19	2013-03-25	2013-03-25			0	1	Ha Noi	1	Retired	3	2013-03-18	2013-04-12	25	0	Medaxon 4g/dayx2days	1	0	0	1	0	0	0	0	0	0	0		0	0	0	0		0	1	0	0	0	0	0	0	0	0	0	0	0
913	958	48	2013-03-19	2013-03-25				0	1	Nam Dinh	12	Farmer	8	2013-03-18	2013-03-29	11	0			0	1	0	0	0	0	1	0	0	1	Hb for 3 years	0	0	0	0		0	1	0	0	0	0	0	0	0	0	0	0	0
914	959	52	2013-03-19					1	0	Nam Dinh	12	Farmer	8	2013-03-18	2013-03-21	3	0			0	0	1	0	0	0	0	0	0	0		0	0	0	0		0	1	0	0	0	0	0	0	0	0	0	0	0
915	960	78	2013-03-19	2013-03-25				0	1	Hai Duong	8	Elderly	3	2013-03-18	2013-04-16	29	0			0	1	0	0	0	0	0	0	0	0		0	0	0	0	Arthritis for years	0	1	0	0	0	0	0	0	0	0	0	0	0
916	961	33	2013-03-19	2013-03-25				0	1	Nghe An	27	Freelancer	12	2013-03-18	2013-04-05	18	0			0	1	1	0	0	0	0	0	0	0		0	0	0	0	AIDS (being treated with ARV for half a month)	0	1	0	0	0	0	0	0	0	0	0	0	0
917	962	26	2013-03-20	2013-03-26	2013-03-19			0	1	Nam Dinh	12	At home without job	3	2013-03-19	2013-04-05	17	0		0	0	0	1	0	0	0	0	0	0	0		0	0	0	0		0	1	0	0	0	0	0	0	0	0	0	0	0
918	963	33	2013-03-20					1	0	Cao Bang	18	Farmer	8	2013-03-18	2013-03-21	3	0	ARV: D4T/3TC/EFV		0	1	0	0	0	0	0	0	0	0		0	0	0	0	HIV (+) in 2011	0	1	0	0	0	0	0	0	0	0	0	0	0
919	964	23	2013-03-20	2013-03-26				0	1	Tuyen Quang	19	Farmer	8	2013-03-19	2013-03-27	8	0	ARV: AZT/3TC/NVP		0	1	0	0	0	0	0	0	0	0		0	0	0	0	AIDS	0	1	0	0	0	0	0	0	0	0	0	0	0
920	965	33	2013-03-20	2013-03-27	2013-03-20			1	0	Ha Noi	1	Seller	4	2013-03-19	2013-04-05	17	0		0	0	1	0	0	0	0	0	0	0	0		0	0	0	0	HIV (+). Lymphnode is being treated at National Hospital of Tuberculosis	0	1	0	0	1	0	0	0	0	0	0	0	0
921	966	76	2013-03-20	2013-03-26				0	1	Ha Nam	4	Elderly	3	2013-03-19	2013-03-30	11	0			0	0	1	0	0	0	0	0	0	0		0	0	0	0		0	1	0	0	0	0	0	0	0	0	0	0	0
922	967	84	2013-03-20	2013-03-26				0	1	Ninh Binh	13	Elderly	3	2013-03-19	2013-03-27	8	0	Libracefactam 3g/dayx7days	1	0	0	1	0	0	0	0	0	0	0		0	0	0	0		0	1	0	0	0	0	0	0	0	0	0	0	0
923	968	54	2013-03-20	2013-03-26				0	1	Nam Dinh	12	Freelancer	12	2013-03-19	2013-04-04	16	0			0	0	1	0	0	0	0	0	0	0		0	0	0	0		0	1	0	0	0	0	0	0	0	0	0	0	0
924	969	52	2013-03-21	2013-03-26				0	1	Bac Ninh	2	Farmer	8	2013-03-20	2013-03-29	9	0			0	0	0	0	0	0	0	0	0	0		0	0	0	0	Degeneration of lumba spine with treatment by traditional medicine	0	0	0	0	0	0	0	0	0	0	0	0	0	Rabies
925	970	30	2013-03-21					1	0	Ha Noi	1	Freelancer	12	2013-03-20	2013-03-25	5	0			0	1	0	0	0	0	0	0	0	0		0	0	0	0	HIV (+)	0	1	0	0	0	0	0	0	0	0	0	0	0
926	971	53	2013-03-21	2013-03-26				1	0	Ha Noi	1	Retired	3	2013-03-20	2013-04-04	15	0			0	1	0	0	0	0	0	0	0	0		0	0	0	0	HIV (+)	0	1	0	0	0	0	0	0	0	0	0	0	0
927	972	76	2013-03-21					0	1	Ha Noi	1	Freelancer	12	2013-03-20	2013-03-26	6	0	Meronem 3g/dayx10days; Vancomycin 2g/dayx5days; Imipenem 1g/dayx6days; Ciprobay 0.4g/dayx11days	1	0	1	0	1	0	0	0	0	0	0		0	0	0	0	Diabetes type II for 2 years. Hypertension for over 10 years.	0	1	0	0	0	0	0	0	0	0	0	0	0
928	973	38	2013-03-22	2013-03-27	2013-03-21			1	0	Ha Noi	1	Driver	6	2013-03-21	2013-03-27	6	0	Haloperidol; Seduxen	0	0	1	0	0	0	0	1	0	0	0	Diagnosed HB 4 years ago	0	0	0	0		0	1	0	0	0	0	0	0	0	0	0	0	0
929	974	17	2013-03-22	2013-03-28	2013-03-28			1	0	Thai Binh	11	Pupil	1	2013-03-21	2013-04-05	15	0		0	0	0	1	0	0	0	0	0	0	0		0	0	0	0		0	1	0	0	0	0	0	0	0	0	0	0	0
930	975	60	2013-03-22					0	1	Ha Noi	1	Retired	3	2013-03-21	2013-04-26	36	0			0	1	0	1	1	0	0	0	0	0		0	0	0	0	Diabetes type II. Hypertension. Artery stenosis	0	1	0	0	0	0	0	0	0	0	0	0	0
931	976	62	2013-03-22		2013-03-22			1	0	Ha Noi	1	Unknown	12	2013-03-21	2013-03-22	1	0	Rocephin+Ampicilinx2days	1	0	1	0	1	0	0	0	0	0	0		0	0	0	0		0	1	0	0	0	0	0	0	0	0	0	0	0
932	977	66	2013-03-25	2013-03-29				0	1	Quang Ninh	9	Retired	3	2013-03-22	2013-04-04	13	0			0	1	0	0	0	0	0	0	0	0		1	1	0	0	Hemodyalysis for 4 years	0	1	0	0	0	0	0	0	0	0	0	0	0
933	978	23	2013-03-25	2013-03-29	2013-03-28			0	1	Phu Tho	7	Freelancer	12	2013-03-22	2013-04-08	17	0	Medaxonx3days; Rocephin4g/dayx2days; Ampicilin 12g/dayx2days	1	0	0	0	0	0	0	0	0	0	0		0	0	0	0	Hypertension (since 8th month of pregnancy)	0	1	0	0	0	0	0	0	0	0	0	0	0
934	979	55	2013-03-25	2013-03-29				0	1	Ha Noi	1	Farmer	8	2013-03-24	2013-03-29	5	0			0	0	1	0	0	0	0	0	0	0		0	0	0	0		0	1	0	0	0	0	0	0	0	0	0	0	0
935	980	48	2013-03-25					1	0	Thai Binh	11	Farmer	8	2013-03-24	2013-03-25	1	0			0	1	0	0	0	0	0	0	1	1	Alcoholic Cirhosis in 2009 with treatment by traditional medicine	0	0	0	0		0	1	0	0	0	0	0	0	0	0	0	0	0
936	981	46	2013-03-26		2013-03-26			0	1	Ha Noi	1	Worker	5	2013-03-25	2013-03-26	1	0	Ceftriaxone 2g/dayx2days; Ampicilin 12g/dayx2days	1	0	0	1	0	0	0	0	0	0	0		0	0	0	0		0	1	0	0	0	0	0	0	0	0	0	0	0
937	982	37	2013-03-26					0	1	Ha Noi	1	Teacher	1	2013-03-25	2013-03-28	3	0	Cefixime	1	0	0	1	0	0	0	0	0	0	0		0	0	0	0		0	1	0	0	0	0	0	0	0	0	0	0	0
938	983	73	2013-03-26	2013-04-01				0	1	Ha Noi	1	Elderly	3	2013-03-25	2013-04-05	11	0			0	0	1	0	0	0	0	0	0	0		0	0	0	0		0	1	0	0	0	0	0	0	0	0	0	0	0
939	984	22	2013-03-26	2013-04-01				1	0	Thai Binh	11	Farmer	8	2013-03-25	2013-04-03	9	0	Vancomycin 2g/dayx8days	1	0	0	1	0	0	0	0	0	0	0		0	0	0	0		0	1	0	0	0	0	0	0	0	0	0	0	0
940	985	50	2013-03-27	2013-04-01				0	1	Bac Giang	14	At home without job	3	2013-03-26	2013-04-04	9	0			0	0	1	0	0	0	0	0	0	0		0	0	0	0		0	1	0	0	0	0	0	0	0	0	0	0	0
941	986	90	2013-03-27	2013-04-01				1	0	Thanh Hoa	26	Elderly	3	2013-03-26	2013-04-10	15	0			0	0	1	0	0	0	0	0	0	0		0	0	0	0		0	1	0	0	0	0	0	0	0	0	0	0	0
942	987	45	2013-03-28		2013-03-28			1	0	Nam Dinh	12	Unknown	12	2013-03-27	2013-04-01	5	0		0	0	0	1	0	0	0	0	0	0	0		0	0	0	0		0	1	0	0	0	0	0	0	0	0	0	0	0
943	988	63	2013-03-28					1	0	Ninh Binh	13	Retired	3	2013-03-27	2013-03-31	4	0			0	0	1	0	0	0	0	0	0	0		0	0	0	0		0	1	0	0	0	0	0	0	0	0	0	0	0
944	989	65	2013-03-29	2013-04-03				1	0	Bac Ninh	2	Elderly	3	2013-03-27	2013-04-04	8	0			0	0	1	0	0	0	0	0	0	0		0	0	0	0		0	1	0	0	0	0	0	0	0	0	0	0	0
945	990	49	2013-03-29					1	0	Ha Noi	1	Farmer	8	2013-03-28	2013-04-01	4	0			0	1	0	1	0	0	0	0	0	0		0	0	0	0	Diabestes for 3 years	0	1	0	0	0	0	0	0	0	0	0	0	0
946	991	39	2013-04-01					0	1	Ha Giang	20	Freelancer	12	2013-03-29	2013-04-12	14	0	ARV; Medaxon 4g/dayx3days	1	0	1	0	0	0	0	0	0	0	0		0	0	0	0	HIV (+) for 3 years	0	1	0	0	0	0	0	0	0	0	0	0	0
947	992	66	2013-04-01	2013-04-04				0	1	Bac Giang	14	Retired	3	2013-03-29	2013-04-15	17	0			0	0	0	0	0	0	0	0	0	0		0	0	0	0	Hypertension-atrial fibrillation for 8 years with regular treatment	0	1	0	0	0	0	0	0	0	0	0	0	0
948	993	44	2013-04-01					0	1	Ha Noi	1	Farmer	8	2013-03-29	2013-04-02	4	0	Do not know		0	0	0	0	0	0	1	0	0	0	Hb for 10 years	0	0	0	0	Hypertension for 1 year	0	1	0	0	0	0	0	0	0	0	0	0	0
949	994	32	2013-04-01					1	0	Hung Yen	3	Farmer	8	2013-03-29	2013-04-04	6	0			0	1	0	0	0	0	0	0	0	0		0	0	0	0	HIV (+) in 2/2013	0	1	0	0	0	0	0	0	0	0	0	0	0
950	995	26	2013-04-01					0	1	Ha Noi	1	Officer	1	2013-03-29	2013-04-01	3	0			1	0	0	0	0	0	0	0	0	0		0	0	0	0	5 weeks pregnant	0	1	0	0	0	0	0	0	0	0	0	0	0
951	996	76	2013-04-01	2013-04-05	2013-04-01			0	1	Thai Binh	11	Unknown	12	2013-03-30	2013-04-22	23	0		0	0	0	0	0	0	0	0	0	0	0		0	0	0	0	Hypertension	0	1	0	0	0	0	0	0	0	0	0	0	0
952	997	66	2013-04-01		2013-04-01			0	1	Tuyen Quang	19	Unknown	12	2013-03-31	2013-04-04	4	0		0	0	0	1	0	0	0	0	0	0	0		0	0	0	0		0	1	0	0	0	0	0	0	0	0	0	0	0
953	998	27	2013-04-01					1	0	Hai Duong	8	Business	1	2013-03-31	2013-04-04	4	0			0	0	1	0	0	0	0	0	0	0		0	0	0	0		0	1	0	0	0	0	0	0	0	0	0	0	0
954	999	77	2013-04-02		2013-04-02			1	0	Hung Yen	3	Unknown	12	2013-04-01	2013-04-08	7	0		0	0	0	1	0	0	0	0	0	0	0		0	0	0	0		0	1	0	0	0	0	0	0	0	0	0	0	0
955	1000	22	2013-04-02	2013-04-09	2013-04-02			0	1	Thai Binh	11	Student	1	2013-04-01	2013-04-12	11	0	Do not know	0	0	0	1	0	0	0	0	0	0	0		0	0	0	0		0	1	0	0	0	0	0	0	0	0	0	0	0
956	1001	42	2013-04-03	2013-04-08				0	1	Ha Noi	1	Farmer	8	2013-04-02	2013-04-09	7	0			0	1	0	0	0	0	0	0	0	0		0	0	0	0	HIV (+) in 2004	0	1	0	0	0	0	0	0	0	0	0	0	0
957	1002	51	2013-04-04	2013-04-09	2013-04-03			1	0	Ha Noi	1	Unknown	12	2013-04-03	2013-04-12	9	0		0	0	1	0	1	0	0	0	0	0	0		0	0	0	0	Diabetes for 2 years	0	1	0	0	0	0	0	0	0	0	0	0	0
958	1003	55	2013-04-04	2013-04-09				0	1	Ha Nam	4	Nurse	2	2013-04-03	2013-04-12	9	0			0	0	1	0	0	0	0	0	0	0		0	0	0	0		0	1	0	0	0	0	0	0	0	0	0	0	0
959	1004	20	2013-04-04					1	0	Ha Noi	1	Farmer	8	2013-04-03	2013-04-08	5	0			0	0	1	0	0	0	0	0	0	0		0	0	0	0		0	1	0	0	0	0	0	0	0	0	0	0	0
960	1005	44	2013-04-04					1	0	Ha Noi	1	Doctor	2	2013-04-03	2013-04-08	5	0			0	0	1	0	0	0	0	0	0	0		0	0	0	0		0	1	0	0	0	0	0	0	0	0	0	0	0
961	1006	66	2013-04-04	2013-04-09				0	1	Ha Tinh	28	Retired	3	2013-04-03	2013-04-12	9	0			0	0	1	0	0	0	0	0	0	0		0	0	0	0		0	1	0	0	0	0	0	0	0	0	0	0	0
962	1007	22	2013-04-05	2013-04-10	2013-04-09			1	0	Ha Tinh	28	Student	1	2013-04-04	2013-04-16	12	0	Ceftriaxone, Ampicilin	1	0	0	1	0	0	0	0	0	0	0		0	0	0	0		0	1	0	0	0	0	0	0	0	0	0	0	0
963	1008	53	2013-04-05					0	1	Quang Ninh	9	Seller	4	2013-04-04	2013-04-08	4	0			0	0	1	0	0	0	0	0	0	0		0	0	0	0		0	1	0	0	0	0	0	0	0	0	0	0	0
964	1009	74	2013-04-08	2013-04-11	2013-04-05			0	1	Quang Ninh	9	Unknown	12	2013-04-05	2013-04-22	17	0		0	0	0	1	0	0	0	0	0	0	0		0	0	0	0		0	1	0	0	0	0	0	0	0	0	0	0	0
965	1010	39	2013-04-08	2013-04-11	2013-04-05			1	0	Quang Ninh	9	Unknown	12	2013-04-04	2013-04-15	11	0	ARV since this month	0	0	1	0	0	0	0	0	0	0	0		0	0	0	0	HIV (+) in 4/2013	0	1	0	0	0	0	0	0	0	0	0	0	0
966	1011	21	2013-04-08	2013-04-12				1	0	Hai Duong	8	Worker	5	2013-04-05	2013-04-16	11	0		0	0	0	1	0	0	0	0	0	0	0		0	0	0	0		0	1	0	0	0	0	0	0	0	0	0	0	0
967	1012	30	2013-04-08					0	1	Ha Noi	1	Unknown	12	2013-04-06	2013-04-11	5	0			0	0	1	0	0	0	0	0	0	0		0	0	0	0		0	1	0	0	0	0	0	0	0	0	0	0	0
968	1013	26	2013-04-08	2013-04-12	2013-04-08			0	1	Nam Dinh	12	Garment worker	5	2013-04-06	2013-04-16	10	0	ARV for 3 years: AZT/3TC/NVP	0	0	1	0	0	0	0	0	0	0	0		0	0	0	0	AIDS in 2011	0	1	0	0	0	0	0	0	0	0	0	0	0
969	1014	24	2013-04-08	2013-04-12				0	1	Ha Noi	1	Unknown	12	2013-04-06	2013-04-15	9	0			0	0	1	0	0	0	0	0	0	0		0	0	0	0		0	1	0	0	0	0	0	0	0	0	0	0	0
970	1015	33	2013-04-08					1	0	Ha Noi	1	Freelancer	12	2013-04-06	2013-04-09	3	0			0	0	1	0	0	0	0	0	0	0		0	0	0	0		0	1	0	0	0	0	0	0	0	0	0	0	0
971	1016	51	2013-04-08					0	1	Vinh Phuc	5	Farmer	8	2013-04-07	2013-04-09	2	0	Amoxicilin 2g/dayx4days; Ceftriaxone 3g/dayx2days	1	0	0	1	0	0	0	0	0	0	0		0	0	0	0		0	1	0	0	0	0	0	0	0	0	0	0	0
972	1017	31	2013-04-09					0	1	Ha Noi	1	At home without job	3	2013-04-08	2013-04-13	5	0			0	0	1	0	0	0	0	0	0	0		0	0	0	0		0	1	0	0	0	0	0	0	0	0	0	0	0
973	1018	48	2013-04-09					1	0	Nam Dinh	12	Freelancer	12	2013-04-08	2013-04-24	16	0	Insulin		0	1	0	1	0	0	0	0	0	1	Cirrhosis for 6 years	0	0	0	0	Diabetes for 1 years	0	1	0	0	0	0	0	0	0	0	0	0	0
974	1019	31	2013-04-10	2013-04-16	2013-04-09			1	0	Ha Noi	1	Driver	6	2013-04-09	2013-04-24	15	0		0	0	0	1	0	0	0	0	0	0	0		0	0	0	0		0	1	0	0	0	0	0	0	0	0	0	0	0
975	1020	57	2013-04-10					0	1	Phu Tho	7	Freelancer	12	2013-04-09	2013-04-15	6	0			0	0	1	0	0	0	0	0	0	0		0	0	0	0		0	1	0	0	0	0	0	0	0	0	0	0	0
976	1021	54	2013-04-10	2013-04-16				1	0	Hai Duong	8	Farmer	8	2013-04-09	2013-04-25	16	0			0	1	0	1	0	0	0	0	0	0		0	0	0	0	Diabetes for 3 years with regular treatment. Hypertension for 10 years with regular treatment.	0	1	0	0	0	0	0	0	0	0	0	0	0
977	1022	49	2013-04-10	2013-04-16				0	1	Quang Ninh	9	Farmer	8	2013-04-09	2013-04-25	16	0			0	1	0	0	0	0	0	0	0	0		1	1	0	0	Renal failure for 1 year, hemodialysis for 3 months	0	1	0	0	0	0	0	0	0	0	0	0	0
978	1023	38	2013-04-10					1	0	Ha Tinh	28	At home without job	3	2013-04-09	2013-04-12	3	0	Imipenem, Levonox	1	0	0	0	0	0	0	0	0	0	0		0	0	1	0	Intellectual Disability and younger brother with Epilepsy	0	1	0	0	0	0	0	0	0	0	0	0	0
979	1024	23	2013-04-11	2013-04-16				1	0	Bac Ninh	2	Unknown	12	2013-04-10	2013-05-03	23	0			0	0	1	0	0	0	0	0	0	0		0	0	0	0		0	1	0	0	0	0	0	0	0	0	0	0	0
980	1025	18	2013-04-11					0	1	Ha Tinh	28	Pupil	1	2013-04-10	2013-04-12	2	0			0	0	1	0	0	0	0	0	0	0		0	0	0	0		0	1	0	0	0	0	0	0	0	0	0	0	0
981	1026	28	2013-04-11	2013-04-16	2013-04-11			0	1	Bac Giang	14	Officer	1	2013-04-10	2013-04-18	8	0		0	0	0	1	0	0	0	0	0	0	0		0	0	0	0		0	1	0	0	0	0	0	0	0	0	0	0	0
982	1027	46	2013-04-11	2013-04-16	2013-04-11			0	1	Thai Nguyen	16	Teacher	1	2013-04-10	2013-04-26	16	0		0	0	0	1	0	0	0	0	0	0	0		0	0	0	0		0	1	0	0	0	0	0	0	0	0	0	0	0
983	1028	27	2013-04-12	2013-04-18	2013-04-12			1	0	Ha Noi	1	Farmer	8	2013-04-11	2013-04-22	11	0	ARV (since 12/2012): TDF/3TC/EFV	0	0	1	0	0	0	0	0	0	0	0		0	0	0	0	AIDS. Pulmonary TB is being treated since 5/2/2013	0	1	0	0	0	0	0	0	0	0	0	0	0
984	1029	68	2013-04-12					1	0	Ha Noi	1	Farmer	8	2013-04-11	2013-04-15	4	0			0	0	1	0	0	0	0	0	0	0		0	0	0	0		0	1	0	0	0	0	0	0	0	0	0	0	0
985	1030	23	2013-04-12					0	1	Ha Noi	1	Farmer	8	2013-04-11	2013-04-12	1	0			1	0	0	0	0	0	0	0	0	0		0	0	0	0	16 weeks pregnant	0	1	0	0	0	0	0	0	0	0	0	0	0
986	1031	19	2013-04-12					0	1	Nam Dinh	12	Unknown	12	2013-04-11	2013-04-13	2	0			0	0	1	0	0	0	0	0	0	0		0	0	0	0		0	1	0	0	0	0	0	0	0	0	0	0	0
987	1032	20	2013-04-12		2013-04-12			1	0	Hung Yen	3	Freelancer	12	2013-04-11	2013-04-15	4	0		0	0	0	1	0	0	0	0	0	0	0		0	0	0	0		0	1	0	0	0	0	0	0	0	0	0	0	0
988	1033	40	2013-04-15	2013-04-18				0	1	Hai Phong	10	Farmer	8	2013-04-12	2013-04-17	5	0			0	0	1	0	0	0	0	0	0	0		0	0	0	0		0	1	0	0	0	0	0	0	0	0	0	0	0
989	1034	59	2013-04-15	2013-04-18				0	1	Ha Noi	1	Farmer	8	2013-04-12	2013-04-22	10	0			0	0	1	0	0	0	0	0	0	0		0	0	0	0		0	1	0	0	0	0	0	0	0	0	0	0	0
990	1035	66	2013-04-15	2013-04-18	2013-04-15			0	1	Nam Dinh	12	Retired	3	2013-04-12	2013-04-22	10	0	(Newzim 3g/day; Solumedrol 40g/day)x 3days	1	0	0	1	0	0	0	0	0	0	0		0	0	0	0		0	1	0	0	0	0	0	0	0	0	0	0	0
991	1036	33	2013-04-15					0	1	Thai Nguyen	16	Farmer	8	2013-04-13	2013-04-18	5	0			0	0	1	0	0	0	0	0	0	0		0	0	0	0		0	1	0	0	0	0	0	0	0	0	0	0	0
992	1037	70	2013-04-15					0	1	Ha Nam	4	Elderly	3	2013-04-13	2013-04-16	3	0			0	0	1	0	0	0	0	0	0	0		0	0	0	0		0	1	0	0	0	0	0	0	0	0	0	0	0
993	1038	26	2013-04-15					1	0	Hoa Binh	6	Farmer	8	2013-04-13	2013-04-22	9	0			0	1	0	1	0	0	0	0	0	0		0	0	0	0	Diabetes type I for 16 years with regular treatment by Insulin. Pulmonary TB (Treated in 7 days at Hoa Binh Hospital of Tuberculosis, quited 13 days ago)	0	1	0	0	0	0	0	0	0	0	0	0	0
994	1039	54	2013-04-15	2013-04-22	2013-04-14			1	0	Ha Nam	4	Farmer	8	2013-04-14	2013-05-03	19	0	Do not know	0	0	0	0	0	0	0	0	0	0	0		0	0	0	0	Hypertension	0	1	0	0	0	0	0	0	0	0	0	0	0
995	1040	32	2013-04-15	2013-04-22	2013-04-15			0	1	Ha Noi	1	Freelancer	12	2013-04-13	2013-04-26	13	0	Medrol 16mg/day; Cortisol	0	0	1	0	0	0	0	0	0	0	0		0	0	0	0	Diagnosed SLE for 3 years	0	1	0	0	0	0	0	0	0	0	0	0	0
996	1041	27	2013-04-16		2013-04-16			1	0	Hoa Binh	6	Driver	6	2013-04-15	2013-04-23	8	0		0	0	0	1	0	0	0	0	0	0	0		0	0	0	0		0	1	0	0	0	0	0	0	0	0	0	0	0
997	1042	37	2013-04-16	2013-04-22				1	0	Ha Noi	1	Unknown	12	2013-04-15	2013-05-02	17	0			0	1	1	0	0	0	0	0	0	0		0	0	0	0		0	1	0	0	0	0	0	0	0	0	0	0	0
998	1043	52	2013-04-16	2013-04-22				1	0	Thanh Hoa	26	Farmer	8	2013-04-15	2013-05-02	17	0			0	0	1	0	0	0	0	0	0	0		0	0	0	0		0	1	0	0	0	0	0	0	0	0	0	0	0
999	1044	52	2013-04-16					1	0	Nam Dinh	12	Unknown	12	2013-04-15	2013-04-17	2	0			0	0	1	0	0	0	0	0	0	0		0	0	0	0		0	1	0	0	0	0	0	0	0	0	0	0	0
1000	1045	21	2013-04-16	2013-04-22				0	1	Ha Tinh	28	Farmer	8	2013-04-15	2013-04-25	10	0	Medaxon 4g/day; Metronidazol 1g/day in 14 days	1	0	0	0	0	0	0	0	0	0	0		0	0	0	0	Intellectual disability from childhood	0	1	0	0	0	0	0	0	0	0	0	0	0
1001	1046	33	2013-04-16		2013-04-16			1	0	Nghe An	27	Farmer	8	2013-04-15	2013-04-18	3	0		0	0	0	1	0	0	0	0	0	0	0		0	0	0	0		0	1	0	0	0	0	0	0	0	0	0	0	0
1002	1047	59	2013-04-16	2013-04-22	2013-04-16			1	0	Lang Son	15	Retired	3	2013-04-15	2013-04-23	8	0	Cefotaxime 4g/dayx7days	1	0	1	0	0	0	0	0	0	0	0		0	0	0	0	Has just been diagnosed Hiv (+)	0	1	0	0	0	0	0	0	0	0	0	0	0
1003	1048	54	2013-04-17	2013-04-22	2013-04-16			1	0	Nam Dinh	12	Freelancer	12	2013-04-15	2013-05-14	29	0	Trexone 4g/dayx7days; Solumedrol 80mg/dayx3days; Ronem 3g/dayx4days; Medrol 32mg/dayx12days	1	0	0	1	0	0	0	0	0	0	0		0	0	0	0		0	1	0	0	0	0	0	0	0	0	0	0	0
1004	1049	67	2013-04-17	2013-04-22				0	1	Yen Bai	21	Retired	3	2013-04-17	2013-04-25	8	0			0	0	0	0	0	0	0	0	0	0		0	0	0	0	Immune system disease	0	1	0	0	0	0	0	0	0	0	0	0	0
1005	1050	19	2013-04-17					1	0	Bac Giang	14	Pupil	1	2013-04-16	2013-04-18	2	0			0	0	1	0	0	0	0	0	0	0		0	0	0	0		0	1	0	0	0	0	0	0	0	0	0	0	0
1006	1051	84	2013-04-17	2013-04-22	2013-04-24			0	1	Ha Noi	1	Farmer	8	2013-04-16	2013-04-25	9	0		0	0	0	0	0	0	0	0	0	0	0		0	0	0	0	Hypertension for many years	0	1	0	0	0	0	0	0	0	0	0	0	0
1007	1052	33	2013-04-18	2013-04-23	2013-04-17			1	0	Ha Noi	1	Freelancer	12	2013-04-17	2013-05-06	19	0	ARV	0	0	1	0	0	0	0	0	0	0	0		0	0	0	0	HIV (+)	0	1	0	0	0	0	0	0	0	0	0	0	0
1008	1053	37	2013-04-22		2013-04-22			1	0	Cao Bang	18	Freelancer	12	2013-04-19	2013-04-23	4	0	Corticoid	0	0	0	0	0	0	0	0	0	0	0		0	0	0	0	Mastoiditis is being treated at home since 3/2013	0	1	0	0	0	0	0	0	0	0	0	0	0
1009	1054	14	2013-04-22					1	0	Hai Duong	8	Pupil	1	2013-04-19	2013-04-24	5	0			0	0	1	0	0	0	0	0	0	0		0	0	0	0		0	1	0	0	0	0	0	0	0	0	0	0	0
1010	1055	30	2013-04-22	2013-04-26	2013-04-22			1	0	Nam Dinh	12	Freelancer	12	2013-04-20	2013-04-26	6	0		0	0	0	1	0	0	0	0	0	0	0		0	0	0	0		0	1	0	0	0	0	0	0	0	0	0	0	0
1011	1056	58	2013-04-22	2013-04-26	2013-04-22			0	1	Ha Noi	1	Retired	3	2013-04-20	2013-06-09	50	0		0	0	0	1	0	0	0	0	0	0	0		0	0	0	0		0	1	0	0	0	0	0	0	0	0	0	0	0
1012	1057	23	2013-04-22	2013-04-26	2013-04-22			1	0	Cao Bang	18	Farmer	8	2013-04-20	2013-04-26	6	0		0	0	0	1	0	0	0	0	0	0	0		0	0	0	0		0	1	0	0	0	0	0	0	0	0	0	0	0
1013	1058	18	2013-04-22	2013-04-26	2013-04-22			1	0	Thanh Hoa	26	Pupil	1	2013-04-21	2013-05-03	12	0		0	0	0	0	0	0	0	1	0	0	0		0	0	0	0		0	1	0	0	0	0	0	0	0	0	0	0	0
1014	1059	30	2013-04-22	2013-04-25				1	0	Ha Tinh	28	Officer	1	2013-04-19	2013-04-26	7	0			0	0	1	0	0	0	0	0	0	0		0	0	0	0		0	1	0	0	0	0	0	0	0	0	0	0	0
1015	1060	40	2013-04-23		2013-04-24			0	1	Lang Son	15	Nurse	2	2013-04-22	2013-04-30	8	0		0	0	0	0	0	0	0	0	0	0	0		0	0	0	0	Chronic sinusitis. Epilepsy. Rubella for 3 years	0	1	0	0	0	0	0	0	0	0	0	0	0
1016	1061	66	2013-04-23	2013-04-26				1	0	Ha Noi	1	Retired	3	2013-04-22	2013-05-29	37	0			0	1	0	0	0	0	0	0	1	1		0	0	0	0		0	1	0	0	0	0	0	0	0	0	0	0	0
1017	1062	49	2013-04-23	2013-04-26				0	1	Thai Binh	11	Unknown	12	2013-04-22	2013-05-14	22	0		0	0	0	1	0	0	0	0	0	0	0		0	0	0	0		0	1	0	0	0	0	0	0	0	0	0	0	0
1018	1063	34	2013-04-23					1	0	Ha Noi	1	Freelancer	12	2013-04-22	2013-04-23	1	0			0	0	1	0	0	0	0	0	0	0		0	0	0	0		0	1	0	0	0	0	0	0	0	0	0	0	0
1019	1064	38	2013-04-23					1	0	Ha Noi	1	Galvanizing worker	5	2013-04-22	2013-04-25	3	0			0	0	1	0	0	0	0	0	0	0		0	0	0	0		0	1	0	0	0	0	0	0	0	0	0	0	0
1020	1065	16	2013-04-23					0	1	Yen Bai	21	Farmer	8	2013-04-22	2013-04-25	3	0			0	0	1	0	0	0	0	0	0	0		0	0	0	0		0	1	0	0	0	0	0	0	0	0	0	0	0
1021	1066	63	2013-04-23	2013-04-26				0	1	Ha Tinh	28	Freelancer	12	2013-04-22	2013-05-03	11	0			0	1	0	0	0	0	0	0	0	1		0	0	0	0	Degenerative joint	0	1	0	0	0	0	0	0	0	0	0	0	0
1022	1067	32	2013-04-23	2013-05-02	2013-04-23			1	0	Hung Yen	3	Freelancer	12	2013-04-23	2013-05-06	13	0	ARV since 10 days ago	0	0	1	0	0	0	0	0	0	0	0		0	0	0	0	HIV (+)	0	1	0	0	0	0	0	0	0	0	0	0	0
1023	1068	50	2013-04-23	2013-04-26				0	1	Vinh Phuc	5	Farmer	8	2013-04-22	2013-05-15	23	0			0	0	0	0	0	0	0	0	0	0		0	0	0	0	Elevated liver enzyme	0	1	0	0	0	0	0	0	0	0	0	0	0
1024	1069	21	2013-04-23					0	1	Ha Noi	1	Student	1	2013-04-22	2013-04-24	2	0			0	0	1	0	0	0	0	0	0	0		0	0	0	0		0	1	0	0	0	0	0	0	0	0	0	0	0
1025	1070	61	2013-04-24	2013-05-02				0	1	Bac Giang	14	Farmer	8	2013-04-23	2013-05-03	10	0			0	1	0	0	1	0	1	0	0	1	Cirrhosis-HB for 3 years	0	0	0	0	Heart failure for 3 years	0	1	0	0	0	0	0	0	0	0	0	0	0
1026	1071	47	2013-04-24	2013-05-02				0	1	Ha Noi	1	At home without job	3	2013-04-23	2013-05-03	10	0			0	0	0	0	0	0	0	0	0	0		0	0	0	0	Chronic Anemia for 1 year	0	1	0	0	0	0	0	0	0	0	0	0	0
1027	1072	21	2013-04-25	2013-05-03	2013-04-24			0	1	Lang Son	15	Farmer	8	2013-04-24	2013-05-20	26	1		0	0	0	1	0	0	0	0	0	0	0		0	0	0	0		0	1	0	0	0	0	0	0	0	0	0	0	0
1028	1073	54	2013-04-25					1	0	Ha Noi	1	Farmer	8	2013-04-24	2013-04-25	1	0			0	1	0	0	0	0	0	0	1	1		0	0	0	0	Alcoholic cirrhosis for 4 years	0	1	0	0	0	0	0	0	0	0	0	0	0
1029	1074	17	2013-04-25	2013-05-02	2013-05-13			1	0	Vinh Phuc	5	Pupil	1	2013-04-24	2013-05-15	21	0	Ceftriaxone	1	0	0	1	0	0	0	0	0	0	0		0	0	0	0		0	1	0	0	0	0	0	0	0	0	0	0	0
1030	1075	72	2013-04-25	2013-05-02	2013-05-08			1	0	Ha Noi	1	Elderly	3	2013-04-24	2013-05-13	19	0	Solumedrol	0	0	0	1	0	0	0	0	0	0	0		0	0	0	0		0	1	0	0	0	0	0	0	0	0	0	0	0
1031	1076	83	2013-04-25		2013-04-25			0	1	Bac Giang	14	Unknown	12	2013-04-25	2013-05-02	7	0	Do not know	0	0	0	1	0	0	0	0	0	0	0		0	0	0	0		0	1	0	0	0	0	0	0	0	0	0	0	0
1032	1077	30	2013-04-26					0	1	Ha Noi	1	Farmer	8	2013-04-25	2013-04-26	1	0			0	0	1	0	0	0	0	0	0	0		0	0	0	0		0	1	0	0	0	0	0	0	0	0	0	0	0
1033	1078	20	2013-05-02		2013-05-02			1	0	Ha Tinh	28	Freelancer	12	2013-04-28	2013-05-15	17	0		0	0	0	1	0	0	0	0	0	0	0		0	0	0	0		0	1	0	0	0	0	0	0	0	0	0	0	0
1034	1079	55	2013-05-02		2013-05-02			0	1	Ha Noi	1	Farmer	8	2013-04-30	2013-05-03	3	0		0	0	0	1	0	0	0	0	0	0	0		0	0	0	0		0	1	0	0	0	0	0	0	0	0	0	0	0
1035	1080	17	2013-05-02	2013-05-08	2013-05-02			1	0	Ha Noi	1	Pupil	1	2013-04-30	2013-05-10	10	0		0	0	0	1	0	0	0	0	0	0	0		0	0	0	0		0	1	0	0	0	0	0	0	0	0	0	0	0
1036	1081	22	2013-05-02		2013-05-02			0	1	Ha Noi	1	Worker	5	2013-04-30	2013-05-10	10	0		0	0	0	0	0	0	0	0	0	0	0		0	0	1	0		0	1	0	0	0	0	0	0	0	0	0	0	0
1037	1082	58	2013-05-03	2013-05-08				0	1	Ha Nam	4	Seller	4	2013-05-02	2013-05-10	8	0			0	0	1	0	0	0	0	0	0	0		0	0	0	0		0	1	0	0	0	0	0	0	0	0	0	0	0
1038	1083	73	2013-05-03	2013-05-08				0	1	Hai Duong	8	Elderly	3	2013-05-02	2013-05-10	8	0			0	0	0	0	0	0	0	0	0	0		0	0	0	0	Hypertension	0	1	0	0	0	0	0	0	0	0	0	0	0
1039	1084	17	2013-05-03					0	1	Ha Noi	1	Pupil	1	2013-05-02	2013-05-06	4	0	Antibiotic	1	0	0	1	0	0	0	0	0	0	0		0	0	0	0		0	1	0	0	0	0	0	0	0	0	0	0	0
1040	1085	52	2013-05-03	2013-05-08				0	1	Ha Noi	1	Frealancer	12	2013-05-02	2013-05-10	8	0			0	0	1	0	0	0	0	0	0	0		0	0	0	0		0	1	0	0	0	0	0	0	0	0	0	0	0
1041	1086	31	2013-05-03	2013-05-09	2013-05-03			1	0	Bac Kan	17	Freelancer	12	2013-05-03	2013-05-13	10	0	Solumedrol 80mg/dayx5days; Osmufuldin	0	0	1	1	0	0	0	0	0	0	0		0	0	0	0	AIDS	0	1	0	0	0	0	0	0	0	0	0	0	0
1042	1087	15	2013-05-04	2013-05-09				1	0	Bac Ninh	2	Pupil	1	2013-05-03	2013-05-13	10	0			0	0	0	0	0	0	0	0	0	0		0	0	1	0	Disorder of Somatic Nervous System for 10 years	0	1	0	0	0	0	0	0	0	0	0	0	0
1043	1088	25	2013-05-04					0	1	Lai Chau	25	Teacher	1	2013-05-03	2013-05-06	3	0			1	0	0	0	0	0	0	0	0	0		0	0	0	0	26 weeks pregnant	0	1	0	0	0	0	0	0	0	0	0	0	0
1044	1089	56	2013-05-04					1	0	Hai Phong	10	Farmer	8	2013-05-03	2013-05-09	6	0	Ceftriaxone 4g/dayx10days; Vancomycin 2g/dayx4days	1	0	1	0	1	0	0	0	0	0	0		0	0	0	0	Gout for 10 years. Diabetes type II. Joint pain for years	0	1	0	0	0	0	0	0	0	0	0	0	0
1045	1090	38	2013-05-06	2013-05-10				1	0	Nghe An	27	Farmer	8	2013-05-04	2013-05-10	6	0		0	0	0	1	0	0	0	0	0	0	0		0	0	0	0		0	1	0	0	0	0	0	0	0	0	0	0	0
1046	1091	47	2013-05-06					1	0	Bac Giang	14	Driver (carry chicken)	6	2013-05-04	2013-05-07	3	0			0	0	1	0	0	0	0	0	0	0		0	0	0	0		0	1	0	0	0	0	0	0	0	0	0	0	0
1047	1092	40	2013-05-06	2013-05-10				0	1	Nam Dinh	12	Freelancer	12	2013-05-04	2013-05-20	16	0			0	0	1	0	0	0	0	0	0	0		0	0	0	0		0	1	0	0	0	0	0	0	0	0	0	0	0
1048	1093	27	2013-05-06					1	0	Ha Nam	4	Worker	5	2013-05-04	2013-05-07	3	0		0	0	0	1	0	0	0	0	0	0	0		0	0	0	0		0	1	0	0	0	0	0	0	0	0	0	0	0
1049	1094	69	2013-05-07					0	1	Ha Noi	1	Retired	3	2013-05-06	2013-05-13	7	0	Amlor 10mg/day		0	1	0	1	0	0	0	0	0	0		0	0	0	0	Hypertension for 20 years. Diabetes for 2 years	0	1	0	0	0	0	0	0	0	0	0	0	0
1050	1095	31	2013-05-07	2013-05-14	2013-05-10			1	0	Ninh Binh	13	Farmer	8	2013-05-06	2013-05-20	14	0		0	0	0	1	0	0	0	0	0	0	0		0	0	0	0		0	1	0	0	0	0	0	0	0	0	0	0	0
1051	1096	25	2013-05-07		2013-05-07			1	0	Vinh Phuc	5	Glass aluminum worker	12	2013-05-06	2013-05-09	3	0		0	0	0	1	0	0	0	0	0	0	0		0	0	0	0		0	1	0	0	0	0	0	0	0	0	0	0	0
1052	1097	36	2013-05-08					1	0	Nam Dinh	12	Farmer	8	2013-05-07	2013-05-08	1	0			0	1	0	0	0	0	0	0	0	0		0	0	0	0	Diagnosed HIV (+) 4 months ago (had ARV for 2 months)	0	1	0	0	0	0	0	0	0	0	0	0	0
1053	1098	55	2013-05-08					1	0	Hung Yen	3	Farmer	8	2013-05-07	2013-05-09	2	0	Ciprofloxacin	1	0	0	1	0	0	0	0	0	0	0		0	0	0	0		0	1	0	0	0	0	0	0	0	0	0	0	0
1054	1099	57	2013-05-08					1	0	Nam Dinh	12	Farmer	8	2013-05-07	2013-05-08	1	0			0	1	0	0	0	0	0	0	0	0		1	0	0	0	Renal failure	0	1	0	0	0	0	0	0	0	0	0	0	0
1055	1100	61	2013-05-09					0	1	Thanh Hoa	26	Farmer	8	2013-05-07	2013-05-13	6	0			0	1	0	1	0	0	0	0	0	0		0	0	0	0	Diabetes for 9 years with regular treatment. Hypertension.	0	1	0	0	0	0	0	0	0	0	0	0	0
1056	1101	34	2013-05-09	2013-05-14				0	1	Hung Yen	3	Farmer	8	2013-05-08	2013-05-14	6	0			0	0	1	0	0	0	0	0	0	0		0	0	0	0		0	1	0	0	0	0	0	0	0	0	0	0	0
1057	1102	36	2013-05-09					1	0	Quang Ninh	9	Farmer	8	2013-05-08	2013-05-13	5	0	ARV for 10 days		0	1	0	0	0	0	0	0	0	1		0	0	0	0	AIDS	0	1	0	0	0	0	0	0	0	0	0	0	0
1058	1103	54	2013-05-09	2013-05-14	2013-05-13			1	0	Hoa Binh	6	At home without job	3	2013-05-08	2013-05-17	9	0		0	0	1	0	0	0	0	0	0	1	0		0	0	0	0		0	1	0	0	0	0	0	0	0	0	0	0	0
1059	1104	48	2013-05-10	2013-05-15	2013-05-10			0	1	Ha Noi	1	Farmer	8	2013-05-09	2013-05-27	18	0		0	0	0	1	0	0	0	0	0	0	0		0	0	0	0		0	1	0	0	0	0	0	0	0	0	0	0	0
1060	1105	40	2013-05-10					1	0	Son La	23	Freelancer	12	2013-05-09	2013-05-13	4	0			0	0	1	0	0	0	0	0	0	0		0	0	0	0		0	1	0	0	0	0	0	0	0	0	0	0	0
1061	1106	40	2013-05-10	2013-05-15				0	1	Hai Duong	8	Farmer	8	2013-05-09	2013-05-24	15	0			0	0	0	0	0	0	1	0	0	0		0	0	0	0	HBV for 4 years without treatment. Sinusitis.	0	1	0	0	0	0	0	0	0	0	0	0	0
1062	1107	57	2013-05-10	2013-05-16				0	1	Ha Noi	1	Retired	3	2013-05-09	2013-05-25	16	0		0	0	1	0	1	0	0	0	0	0	0		0	0	0	0		0	1	0	0	0	0	0	0	0	0	0	0	0
1063	1108	23	2013-05-10		2013-05-10			1	0	Ha Noi	1	Accountant	1	2013-05-10	2013-05-17	7	0		0	0	0	0	0	0	0	0	0	0	0		0	0	1	0	Mental disorder	0	1	0	0	0	0	0	0	0	0	0	0	0
1064	1109	35	2013-05-13	2013-05-16				0	1	Bac Giang	14	Farmer	8	2013-05-10	2013-05-17	7	0			0	0	1	0	0	0	0	0	0	0		0	0	0	0		0	1	0	0	0	0	0	0	0	0	0	0	0
1065	1110	31	2013-05-13	2013-05-16				1	0	Ha Noi	1	Engineer	1	2013-05-10	2013-06-07	28	0	Ceftriaxone, Metronidazol	1	0	0	1	0	0	0	0	0	0	0		0	0	0	0		0	1	0	0	0	0	0	0	0	0	0	0	0
1066	1111	23	2013-05-13	2013-05-16				1	0	Bac Giang	14	Unknown	12	2013-05-10	2013-05-17	7	0	Hydrocortison		0	0	0	0	0	0	0	0	0	0		1	0	0	0	Adrenal failure	0	1	0	0	0	0	0	0	0	0	0	0	0
1067	1112	39	2013-05-13	2013-05-16				1	0	Yen Bai	21	Unknown	12	2013-05-10	2013-05-17	7	0			0	1	1	0	0	0	0	0	0	0		0	0	0	0		0	1	0	0	0	0	0	0	0	0	0	0	0
1068	1113	79	2013-05-13					0	1	Nghe An	27	Elderly	3	2013-05-11	2013-05-14	3	0			0	1	0	0	0	0	0	0	0	0		1	0	0	0	Rheumatoid arthritis - osteoporosis(regular treatment by corticoid) .Adrenal failure caused by prolonged corticoid using	0	1	0	0	0	0	0	0	0	0	0	0	0
1069	1114	48	2013-05-13	2013-05-17				1	0	Ha Noi	1	Freelancer	12	2013-05-11	2013-05-17	6	0			0	0	1	0	0	0	0	0	0	0		0	0	0	0		0	1	0	0	0	0	0	0	0	0	0	0	0
1070	1115	26	2013-05-13		2013-05-13			1	0	Ha Noi	1	In Construction	7	2013-05-11	2013-05-14	3	0		0	0	0	1	0	0	0	0	0	0	0		0	0	0	0		0	1	0	0	0	0	0	0	0	0	0	0	0
1071	1116	50	2013-05-14					1	0	Thanh Hoa	26	Officer	1	2013-05-13	2013-05-14	1	0	Cotrimoxazol		0	1	0	0	0	0	0	0	0	0		0	0	0	0	Gastric cancer (had chemotherapy 20 days ago). Gout for 10 years with regular treatment by Colchicin, Prednisolon for 1 year	0	1	0	0	0	0	0	0	0	0	0	0	0
1072	1117	35	2013-05-14	2013-05-20				1	0	Ha Noi	1	Freelancer	12	2013-05-13	2013-05-31	18	0			0	1	0	0	0	0	0	0	0	0		0	0	0	0	AIDS for 10 years (stopped using ARV for 5 years)	0	1	0	0	0	0	0	0	0	0	0	0	0
1073	1118	37	2013-05-14	2013-05-20				1	0	Thanh Hoa	26	Officer	1	2013-05-13	2013-05-29	16	0		0	0	0	1	0	0	0	0	0	0	0		0	0	0	0		0	1	0	0	0	0	0	0	0	0	0	0	0
1074	1119	38	2013-05-15		2013-05-14			0	1	Ha Tinh	28	Farmer	8	2013-05-12	2013-05-16	4	0		0	0	0	0	0	0	0	0	0	0	0		0	0	0	0	Sinusitis	0	1	0	0	0	0	0	0	0	0	0	0	0
1075	1120	30	2013-05-16	2013-05-21				1	0	Phu Tho	7	Seller	4	2013-05-15	2013-05-25	10	0			0	1	0	0	0	0	0	0	0	0		0	0	0	0	HIV (+) in 2004	0	1	0	0	0	0	0	0	0	0	0	0	0
1076	1121	59	2013-05-16	2013-05-21				1	0	Hung Yen	3	Farmer	8	2013-05-15	2013-05-31	16	0			0	0	1	0	0	0	0	0	0	0		0	0	0	0		0	1	0	0	0	0	0	0	0	0	0	0	0
1077	1122	54	2013-05-16					1	0	Hung Yen	3	Unknown	12	2013-05-15	2013-05-17	2	0			0	0	1	0	0	0	0	0	0	0		0	0	0	0		0	1	0	0	0	0	0	0	0	0	0	0	0
1078	1123	29	2013-05-16					1	0	Ha Nam	4	Freelancer	12	2013-05-15	2013-05-17	2	0			0	0	1	0	0	0	0	0	0	0		0	0	0	0		0	1	0	0	0	0	0	0	0	0	0	0	0
1079	1124	80	2013-05-16					0	1	Bac Ninh	2	Farmer	8	2013-05-15	2013-05-20	5	0			0	0	1	0	0	0	0	0	0	0		0	0	0	0		0	1	0	0	0	0	0	0	0	0	0	0	0
1080	1125	46	2013-05-16	2013-05-23				0	1	Nghe An	27	Farmer	8	2013-05-15	2013-05-23	8	0			0	0	0	0	1	0	0	0	0	0		0	0	0	0	Heart failure for years	0	1	0	0	0	0	0	0	0	0	0	0	0
1081	1126	40	2013-05-17					1	0	Nam Dinh	12	Worker	5	2013-05-16	2013-05-20	4	0			0	0	1	0	0	0	0	0	0	0		0	0	0	0		0	1	0	0	0	0	0	0	0	0	0	0	0
1082	1127	29	2013-05-17	2013-05-22	2013-05-20			0	1	Ha Noi	1	Officer	1	2013-05-16	2013-05-28	12	1		0	1	0	1	0	0	0	0	0	0	0		0	0	0	0		0	1	0	0	0	0	0	0	0	0	0	0	0
1083	1128	19	2013-05-17		2013-05-17			1	0	Ha Noi	1	Student	1	2013-05-16	2013-05-20	4	1		0	0	0	1	0	0	0	0	0	0	0		0	0	0	0		0	1	0	0	0	0	0	0	0	0	0	0	0
1084	1129	36	2013-05-20					1	0	Ha Giang	20	Freelancer	12	2013-05-17	2013-05-21	4	0			0	0	1	0	0	0	0	0	0	0		0	0	0	0		0	1	0	0	0	0	0	0	0	0	0	0	0
1085	1130	32	2013-05-20					1	0	Bac Ninh	2	Electrician	12	2013-05-17	2013-05-22	5	0			0	0	1	0	0	0	0	0	0	0		0	0	0	0		0	1	0	0	0	0	0	0	0	0	0	0	0
1086	1131	63	2013-05-20	2013-05-23				0	1	Ha Noi	1	Retired	3	2013-05-17	2013-05-24	7	0			0	0	0	0	0	0	0	0	0	0		0	0	0	0	Hypertension with regular treatment	0	1	0	0	0	0	0	0	0	0	0	0	0
1087	1132	14	2013-05-20	2013-05-23				0	1	Ha Noi	1	Pupil	1	2013-05-17	2013-05-30	13	0			0	0	1	0	0	0	0	0	0	0		0	0	0	0		0	1	0	0	0	0	0	0	0	0	0	0	0
1088	1133	24	2013-05-20					0	1	Phu Tho	7	Student	1	2013-05-18	2013-05-20	2	0			0	0	0	0	0	0	0	0	0	0		0	0	0	0	HBsAG (+)	0	1	0	0	0	0	0	0	0	0	0	0	0
1089	1134	50	2013-05-20	2013-05-24				1	0	Bac Ninh	2	Mason	7	2013-05-18	2013-05-29	11	0			0	0	1	0	0	0	0	0	0	0		0	0	0	0		0	1	0	0	0	0	0	0	0	0	0	0	0
1090	1135	21	2013-05-20					0	1	Ha Noi	1	Student	1	2013-05-18	2013-05-23	5	0			0	0	1	0	0	0	0	0	0	0		0	0	0	0		0	1	0	0	0	0	0	0	0	0	0	0	0
1091	1136	31	2013-05-20					1	0	Thanh Hoa	26	Freelancer (Dogcatcher)	12	2013-05-18	2013-05-22	4	0			0	0	1	0	0	0	0	0	0	0		0	0	0	0		0	1	0	0	0	0	0	0	0	0	0	0	0
1092	1137	39	2013-05-21	2013-05-27	2013-05-21			0	1	Ha Noi	1	Teacher	1	2013-05-20	2013-05-31	11	0	Do not know	0	0	0	1	0	0	0	0	0	0	0		0	0	0	0		0	1	0	0	0	0	0	0	0	0	0	0	0
1093	1138	21	2013-05-21					0	1	Ha Noi	1	Barber	4	2013-05-20	2013-05-23	3	0			0	0	1	0	0	0	0	0	0	0		0	0	0	0		0	1	0	0	0	0	0	0	0	0	0	0	0
1094	1139	29	2013-05-21	2013-05-27				0	1	Nghe An	27	Farmer	8	2013-05-20	2013-06-12	23	0		0	0	0	0	0	0	0	1	0	0	0	Chronic HB 5-6 years without treatment	0	0	0	0		0	1	0	0	0	0	0	0	0	0	0	0	0
1095	1140	50	2013-05-22					0	1	Ha Noi	1	Freelancer	12	2013-05-20	2013-05-23	3	0	Amoxcicilin	1	0	0	1	0	0	0	0	0	0	0		0	0	0	0		0	1	0	0	0	0	0	0	0	0	0	0	0
1096	1141	32	2013-05-22	2013-05-27				1	0	Hai Duong	8	Engineer	12	2013-05-21	2013-06-07	17	0			0	0	1	0	0	0	0	0	0	0		0	0	0	0		0	1	0	0	0	0	0	0	0	0	0	0	0
1097	1142	84	2013-05-22					1	0	Ha Tinh	28	Elderly	3	2013-05-21	2013-05-27	6	0			0	1	0	1	0	0	0	0	0	0		0	0	0	0	Diabetes, hypertension with irregular treatment.	0	1	0	0	0	0	0	0	0	0	0	0	0
1098	1143	66	2013-05-23	2013-05-28				1	0	Ha Noi	1	Farmer	8	2013-05-22	2013-06-03	12	0			0	1	0	0	0	0	0	0	0	0		1	0	0	0	Renal failure grade III. Hypertension	0	1	0	0	0	0	0	0	0	0	0	0	0
1099	1144	48	2013-05-23	2013-05-28	2013-05-23			1	0	Bac Ninh	2	Farmer	8	2013-05-22	2013-05-28	6	0		0	0	0	1	0	0	0	0	0	0	0		0	0	0	0		0	1	0	0	0	0	0	0	0	0	0	0	0
1100	1145	47	2013-05-23	2013-05-28				1	0	Hai Duong	8	Farmer	8	2013-05-22	2013-05-28	6	0	Rocephin 4g/dayx3days	1	0	0	1	0	0	0	0	0	0	0		0	0	0	0		0	1	0	0	0	0	0	0	0	0	0	0	0
1101	1146	60	2013-05-24	2013-05-29				1	0	Ha Noi	1	Freelancer	12	2013-05-23	2013-05-30	7	0			0	0	1	0	0	0	0	0	0	0		0	0	0	0		0	1	0	0	0	0	0	0	0	0	0	0	0
1102	1147	31	2013-05-24					1	0	Ha Noi	1	Chef	1	2013-05-23	2013-05-26	3	0		0	0	0	0	0	0	0	0	0	0	0		0	0	0	0	Bone marrow proliferation disorder for 4 months	0	1	0	0	0	0	0	0	0	0	0	0	0
1103	1148	59	2013-05-24	2013-05-30	2013-05-24			0	1	Nam Dinh	12	Farmer	8	2013-05-23	2013-06-07	15	0		0	0	0	1	0	0	0	0	0	0	0		0	0	0	0		0	1	0	0	0	0	0	0	0	0	0	0	0
1104	1149	20	2013-05-24	2013-05-29				1	0	Yen Bai	21	Farmer	8	2013-05-23	2013-05-31	8	0			0	0	1	0	0	0	0	0	0	0		0	0	0	0		0	1	0	0	0	0	0	0	0	0	0	0	0
1105	1150	78	2013-05-27	2013-05-30	2013-05-24			1	0	Hung Yen	3	Elderly	3	2013-05-24	2013-05-31	7	0		0	0	0	1	0	0	0	0	0	0	0		0	0	0	0		0	1	0	0	0	0	0	0	0	0	0	0	0
1106	1151	79	2013-05-27					1	0	Ha Noi	1	Retired	3	2013-05-24	2013-05-31	7	0		0	0	1	0	1	0	0	0	0	0	0		0	0	0	0	Diabetes type II	0	1	0	0	0	0	0	0	0	0	0	0	0
1107	1152	28	2013-05-27	2013-05-30	2013-05-27			0	1	Ha Nam	4	Farmer	4	2013-05-25	2013-05-31	6	0		0	0	0	1	0	0	0	0	0	0	0		0	0	0	0		0	1	0	0	0	0	0	0	0	0	0	0	0
1108	1153	27	2013-05-27					1	0	Phu Tho	7	Farmer	8	2013-05-26	2013-05-28	2	0			0	0	1	0	0	0	0	0	0	0		0	0	0	0		0	1	0	0	0	0	0	0	0	0	0	0	0
1109	1154	63	2013-05-28					0	1	Ha Noi	1	Stay at pagoda	3	2013-05-27	2013-05-31	4	0			0	0	1	0	0	0	0	0	0	0		0	0	0	0		0	1	0	0	0	0	0	0	0	0	0	0	0
1110	1155	52	2013-05-28					0	1	Hai Phong	10	Farmer	8	2013-05-27	2013-05-28	1	0			0	0	0	0	0	0	0	0	0	0		0	0	0	0	Dyslipidemia for 1 year	0	1	0	0	0	0	0	0	0	0	0	0	0
1111	1156	58	2013-05-28	2013-06-03				0	1	Ha Noi	1	Wifehouse	3	2013-05-27	2013-06-05	9	0			0	0	1	0	0	0	0	0	0	0		0	0	0	0		0	1	0	0	0	0	0	0	0	0	0	0	0
1112	1157	29	2013-05-28	2013-06-03	2013-05-28			0	1	Ha Noi	1	Farmer	8	2013-05-27	2013-06-13	17	0		0	1	0	1	0	0	0	0	0	0	0		0	0	0	0		0	1	0	0	0	0	0	0	0	0	0	0	0
1113	1158	56	2013-05-28		2013-05-28			1	0	Ha Noi	1	Retired	3	2013-05-27	2013-05-30	3	0		0	0	1	0	0	0	0	0	0	0	0		0	0	0	1	Diagnosed lung cancer for 1 year, had chemotherapy 8 times, last time was on 3 May 2013	0	1	0	0	0	0	0	0	0	0	0	0	0
1114	1159	25	2013-05-28		2013-05-28			0	1	Thanh Hoa	26	Farmer	8	2013-05-28	2013-06-05	8	0		0	0	0	1	0	0	0	0	0	0	0		0	0	0	0		0	1	0	0	0	0	0	0	0	0	0	0	0
1115	1160	50	2013-05-29	2013-06-04	2013-05-28			0	1	Nghe An	27	Farmer	8	2013-05-27	2013-07-02	36	0	Medaxon: 4g/day.6days; Metronidazol: 1g/day.6days	1	0	0	0	0	0	0	0	0	0	0		0	0	0	0	Hypertension	0	1	0	0	0	0	0	0	0	0	0	0	0
1116	1161	27	2013-05-29	2013-06-04	2013-05-28			1	0	Yen Bai	21	Unknown	12	2013-05-28	2013-06-12	15	1		0	0	0	1	0	0	0	0	0	0	0		0	0	0	0		0	1	0	0	0	0	0	0	0	0	0	0	0
1117	1162	69	2013-05-29					1	0	Bac Giang	14	Retired	3	2013-05-28	2013-06-04	7	0			0	0	1	0	0	0	0	0	0	0		0	0	0	0		0	1	0	0	0	0	0	0	0	0	0	0	0
1118	1163	50	2013-05-29					0	1	Hung Yen	3	Farmer	8	2013-05-28	2013-05-30	2	0			0	0	1	0	0	0	0	0	0	0		0	0	0	0		0	1	0	0	0	0	0	0	0	0	0	0	0
1119	1164	60	2013-05-29	2013-06-04				1	0	Ha Tinh	28	Retired	3	2013-05-28	2013-06-04	7	0	Keftazim 2g/dayx6days; Medrol 16mg/dayx6days	1	0	1	0	0	0	0	0	0	0	0		1	0	0	0	Nephrotic symdrome	0	1	0	0	0	0	0	0	0	0	0	0	0
1120	1165	32	2013-05-29					0	1	Ha Noi	1	At home without job	3	2013-05-28	2013-05-31	3	0	Tazoxime 13.5g/dayx1day	1	0	0	0	0	0	0	0	0	0	0		0	0	1	0	Cerebral palsy from childhood. Gallstones for 1 year.	0	1	0	0	0	0	0	0	0	0	0	0	0
1121	1166	33	2013-05-29	2013-06-04	2013-05-29			1	0	Bac Ninh	2	Farmer	8	2013-05-28	2013-07-01	34	0	Do not know	0	0	0	1	0	0	0	0	0	0	0		0	0	0	0		0	1	0	0	0	0	0	0	0	0	0	0	0
1122	1167	49	2013-05-30	2013-06-07	2013-05-29			1	0	Nghe An	27	Farmer	8	2013-05-28	2013-06-12	15	0		0	0	0	1	0	0	0	0	0	0	0		0	0	0	0		0	1	0	0	0	0	0	0	0	0	0	0	0
1123	1168	26	2013-05-30		2013-05-29			0	1	Vinh Phuc	5	Farmer	8	2013-05-29	2013-05-31	2	0	Ceftriaxone 4g/day; Ciprobay 0.4g/day; Solumedrol 80mg/day	1	1	0	1	0	0	0	0	0	0	0		0	0	0	0		0	1	0	0	0	0	0	0	0	0	0	0	0
1124	1169	20	2013-05-30					0	1	Nam Dinh	12	Student	1	2013-05-29	2013-05-31	2	0			0	0	1	0	0	0	0	0	0	0		0	0	0	0		0	1	0	0	0	0	0	0	0	0	0	0	0
1125	1170	49	2013-05-30		2013-05-30			1	0	Vinh Phuc	5	Farmer	8	2013-05-29	2013-06-03	5	0		0	0	0	1	0	0	0	0	0	0	0		0	0	0	0		0	1	0	0	0	0	0	0	0	0	0	0	0
1126	1171	17	2013-05-31	2013-06-06	2013-05-30			0	1	Dien Bien	24	Pupil	1	2013-05-30	2013-06-06	7	0	Do not know	0	0	0	1	0	0	0	0	0	0	0		0	0	0	0		0	1	0	0	0	0	0	0	0	0	0	0	0
1127	1172	72	2013-05-31					1	0	Vinh Phuc	5	Elderly	3	2013-05-30	2013-06-05	6	0	Rocephin 4g/dayx1day	1	0	1	0	1	0	0	0	0	0	0		0	0	0	0	Diagnosed Diabetes in 6/2012 without treatment	0	1	0	0	0	0	0	0	0	0	0	0	0
[truncated: 382 more columns]
